# Supplementary material for: The Collective Benefits of Feeling Good and Letting Go: Positive Emotion and (dis)Inhibition Interact to Predict Cooperative Behavior
Source: PLoS One. 2015 Jan 27;10(1):e0117426. doi: 10.1371/journal.pone.0117426 (PMC4308081; doi:10.1371/journal.pone.0117426)
Supplement: S1 Dataset — (CSV) [file pone.0117426.s001.csv]

positive_emotion	negative_emotion	inhibition	contribution	female	age	education	narrative	failed_comprehension	word_count
1	1	0	1	1	25	3	I felt that it would have been very selfish to not put in my 40 cents when the group did to make 20 cents more than if I did put in the 40 cents. I put in my 40 cents to part of the group and be fair and so we could all make a profit. I like to	0	59
1	1	0	1	1	37	2	I wanted the chance for both myself and my partner to earn the most money. I was hoping they would send me back their full 40 cents as well. It was a tough decision to make as I really need all the money I can earn, but I felt I did the right t	0	54
1	0	1	0.5	0	24	6	I wanted play it safe so i choose 20. I wanted to put faith in my partners but not so much as I could be left with nothing in the end. I think the allure of possibly getting 1 dollar may be too much for some people so i did not trust everyone w	0	54
1	0	0	1	1	34	4	I am trying to earn money to help with bills until I can start my new job. I wanted to try something that is not the same as any of the other hits that I have done. I am also studying Psychology in college and this seemed like a fun HIT to do.	1	53
1	0	0	0.75	0	25	5	I felt that if i contributed some of the money than i would be not giving up all of the bonus and only some. I did this because i thought my other 3 competitors might not and i still would get some sort of bonus and if they did i would still ge	1	53
1	1	0	1	1	23	4	I figured I might as well take the risk and put all my 40 cents in because I am hoping others will do the same and we can all reap the benefits. If they don't be generous as well then I guess it will be my disadvantage but I already have 50 cen	0	53
1	1	0	1	1	52	4	I made the gift of all or nothing because number 1 - I do not believe there were actual turks and that I would be reward by my giving up my .4 with a .8 / #2 Yesterday I had an extremely GREAT day. I hike from the bottom to the top of Carr Can	0	53
1	0	0	1	0	18	2	I guess I was hoping that the others would also choose to give all 40 cents to the group so that we could all have 80 cents. I didn't see much of a difference between 80 and 100, assuming everyone else chose to give 40, but an 80 vs 40 payout s	0	52
1	0	0	1	1	50	4	I wanted to help my fellow MTurk workers as much as possible. We all do surveys like this in order to make money, and I want to help them make money. I hoped they felt the same way and helped me make money too. I decided to do my part and co	0	52
1	0	0	0.5	1	21	4	Since I was dealing with a real person, I wanted it to be fair. Thus, by sending them 20 cents, it would double to 40 cents for them. I would still get 20 cents, but it would be nice if they sent at least 20 cents back. I didn't want to really	0	52
1	0	0	1	1	22	5	I chose to offer up all 40 cents because when I started this survey I was promised 50 cents and I was assured that, regardless of the decision I made about the 40 cents, the 50 cents was still to be paid to me, so it seemed that no matter what	0	51
1	0	0	1	0	19	4	I think I trust the drive in other people to want to do good. Maybe in the small value of $.40 they can put out some sacrifice in their lives for the good of the whole. Both the drive to earn more and the need to feel they contributed value to	0	51
1	0	0	0.25	0	28	4	I wanted to maximize my share but be fair at the same time. I wanted to give half and hope the other person would have chose half as well that way we both would be equals. But that's not really how the world works most of the time. So I deci	0	51
1	0	0	1	1	50	4	I was hoping that the other player would think the same way I did, and we both would work to maximize the profit of the other person. I thought it was only fair to do my part to mazimize their profit, and I hoped they would do the same to maxi	0	51
1	1	0	1	0	45	3	I am not a selfish person, never have been, I like to be fair and am willing to try and bless others as well as myself. If I can do something that benefits everyone I try to. So I took a chance that others would be the same way. We'll see.	0	51
1	1	0	1	0	29	5	I figured the worst I could do was end up with 20 cents this way, but there's a chance that other people will contribute a bunch and the group as a whole can win a bit in the end. Also, because we're dealing with a very small amount of money (4	0	51
1	1	0	0	0	42	4	I wanted to make sure I did not end up losing money if I relied on the others to also make a contribution. I already had 40 cents, and if I contributed all 40 and the others contributed 0 then I might have ended up with only 20 cents, so keepi	0	51
1	1	0	1	0	48	4	We call this the HCP experiment, he pays better than you incidentally. The scenario is well known to us and the way to win is to give away the money and hope the other person is smart. Now we hope you were not lying, as is often the case in thi	1	51
1	0	1	0.5	0	38	4	I divided it up evenly, I guess. I felt like I should give something and not keep it all myself. I guess my hope is that the other person would do so, too. But given the wording of the game, it seemed in the best interest to keep the money and	0	51
1	1	1	1	1	67	2	I usually think selfishly, but this time I decided to trust the others in the group. I wanted to see if it would be ok to trust them. I usually keep the whole thing. but I thought i would step out and trust the others this time work as a tea	0	51
1	0	0	1	1	41	5	I am a fair person and would like everyone to get a little instead of one getting the majority. It is a game, so it is 'just for fun' That said I am a republican and am anti social promotion, so in a real life situation, I wouldn't be 'game'	0	50
1	0	0	1	0	24	4	I decided to go against my initial instinct of taking all of it for myself, to instead do what was best for the group, even though I didn't trust the group. I'm not sure why I did this. I guess I just like to hope for the best in people.	0	50
1	0	0	1	0	27	5	I just preferred that the person recieve the money even if I didn't. I hoped that person would make the same decision as mine but maybe if he didn't he could see my decision which would then change his mind later on in life to be less of a self	1	50
1	0	0	0	1	33	5	I recently did a different survey in which a bonus was awarded based on decisions made by me and a couple other players. I tried to be fair and do what would benefit everyone the most, but no one else did that and I ended up with a tiny bonus	0	50
1	1	0	1	1	37	4	Becuase it was not that much money to earn in the end and if it meant the possibility of obtaining the most than I found it worth the risk of receiving now bonus. I was also feeling that most people are nice and they would want to give as well.	1	50
1	1	0	1	0	29	6	I could either take the sure thing, which would net me $.40, or I could risk 20 cents to try and win another $.60 cents. The expected value of each choice is even if I think there's only a 1 in 3 chance that the other players will behave altrui	0	50
1	1	0	0	1	42	6	I feel as if nobody gives a darn about me, so why should I care about anyone else? People are so selfish and self-serving lately. It seems as if I'm surrounded by a bunch of users who only want to take advantage of me. People only call me when	0	50
1	1	0	0.5	0	20	4	I feel obligated to donate some so I don't come off as selfish, but I also don't trust other people to donate all of their extra. If I donate 20 cents, I only lose 10 cents if no one else donated, and still feel fine about making a semi-selfish	0	50
1	1	0	1	1	25	2	I felt that I was gambling with money that was technically not mine. I was not giving up something that I already had pre-existing feelings about or that I knew would hurt me if I happened to lose all of it. In addition, it wasn't as though I w	0	50
1	1	0	1	0	18	2	I want all other players to receive the same amount so that it would be fair. I feel like if I hadn't given any contribution then I would probably get a better bonus than the other players and it would make me feel greedy, so this is why I deci	0	50
1	1	0	0	0	33	5	I was inclined to to give all 40 cents to my partner, but the count down timer made me feel rushed and I second guessed my choice. I imagine most turkers are greedy about little bits of money and would be unlikely to share. If I were to do this	0	50
1	0	1	0.5	1	46	5	I just spread the amount 50/50 in order to keep a fair amount for myself and to also give the other person a fair amount. I thought about giving the person the whole 40 cents with the hopes that we both could double our money, but I know some p	0	50
1	0	1	0.5	0	21	4	I opted for 30 cents, because to me I wanted to maximize the other profits for the other person in hopes they were doing the same for me. But I opted to keep 10 cents for myself since a little is better than nothing in the case the other person	0	50
1	0	1	0	1	27	5	It maximized my profits. If I already had 50 cents then was given 40, I was guaranteed 90 cents. If I gave away 40 cents, there was no reason to think that I would get anything back. But I could possible get a lot more back for keeping it mysel	0	50
1	1	1	1	1	53	3	I am the sort of person who would feel bad if the other person would end up with no bonus, even though I wanted the full bonus that could be gained by keeping all of the .40. If the other person decided to leave me with nothing, I understand t	0	50
1	1	1	1	1	20	4	I tried to trust that the other worker would do the same. I'd feel guilty for each and every cent that I kept to myself, and being unsure of whether or not my choice would be shown to someone else made me feel even more obligated to give it all	1	50
1	1	1	0.75	0	25	5	It is money I didn't have before so I had no issue giving most of it away. I would especially feel guilty if the other participant gave all their money to me and I didn't reciprocate at all. I guess I was driven by fairness, but kept 10 cents t	0	50
1	0	0	1	1	60	5	I believe in playing fair. To that extent I also hope other people believe in the same and would want both of us to receive the same amount of earnings. If that was not true of the other person then I believe they felt they needed the money m	1	49
1	0	0	0.85	1	32	5	I didn't want to give it all since the basis was to have the most, but I did want to be fair and give a lot so each of us could be rewarded quite a bit if the others decided to contribute all or most of all of theirs.	0	49
1	0	0	0.25	0	26	6	I felt that there was a good chance that everyone was going to contribute a little bit but no one was going to put in the full $0.40. Therefore I felt if I put in only a small amount I would be able to benefit more from the bonus!	0	49
1	0	0	1	0	29	6	I made the decision to give all of my money because even if the other person didn't give me money I would rather that they know that even if I am affiliated with a specific political party that I am still human and giving away your money is the	0	49
1	0	0	0	0	42	4	I wanted to assure at least some bonus, and I was concerned the other parties would think the same way. If I put all forty cents in, and then I was the only contributor, then I would have ended up with 20 cents instead of the guaranteed 40, so	0	49
1	0	0	0.75	0	30	5	The best decision would have been to give 40 cents, and hope the other individual does this as well. I might have chosen to give 39 cents if the option were given, but I would like to know when the outcome of the survey has been decided. I cann	0	49
1	0	0	1	0	27	4	To benefit the group the most,I figured most would do so, as the money is given and not earned. If we were to take a long survey or do other work to earn a bonus that we would then contribute for the possibility of earning more, We would probab	0	49
1	1	0	0.5	0	26	3	I am not really a trusting person but I usually error on the side of community so I decided to donate half of my money to the community project. It might have been a bad move but its a risk im willing to take to be a decent person.	0	49
1	1	0	1	0	41	4	I don't care for greed or corruption, so to me providing the most that will help the group sounds like the best option, at least for the way I see myself. I have no idea how the others would decide. If the stakes were much much higher, then I	0	49
1	1	0	0.5	1	29	5	I wanted to ensure I still got some kind of a bonus. I was very, very tempted to put in the entire 40 cents, because it's the most logical and if everyone did it everyone would get more. However, people are very selfish and then I started to wo	0	49
1	1	0	1	1	38	4	I wanted to get more money and to help others to get more money as well. I guess being selfish would have been more profitable but I would have felt like I deprived others of a bigger bonus, and I didn't want to feel that way - especially for t	0	49
1	1	0	0.5	0	41	4	I would have loved to have given the full amount of 40 cents but I don't trust people all that much. I also didn't want to be a completely selfish jerk and not give anything especially if I find out other people contributed to the fund so I pi	0	49
1	1	0	0.75	1	18	2	Well I felt that most people might not support objectivism and choose according to long term interests like I often do. But on the off chance they might I did not want to miss out on the chance so while I did not contribute all I chose to belie	0	49
1	1	0	1	1	29	6	With no way to interact with the other players I had no indication of what they would choose to do. I decided to give them the benefit of the doubt and give the amount that would benefit the entire group the most even though I have no idea who	0	49
1	0	1	0	0	18	2	I chose to keep all of the money allocated towards the game because i felt it was the best way to guarantee myself more money than I was already going to earn. Not knowing any of the other players meant that i couldn't test or verify the type o	0	49
1	0	1	1	0	19	4	I do Mturk for pocket money and for fun, while there are many people who require this to pay all of their bills. In the end .40 cents won't make much of a difference to me due to my income, but the gesture may be important to somebody else.	0	49
1	0	1	1	0	21	5	I made my decision in the game because I feel better about myself when I give to others. Although other people may have opted to keep the 40 cent bonus, I feel like if it greatly benefited the group that I was working with then it was worth giv	1	49
1	1	1	0.75	0	29	6	I gave the maximum amount that it was safe to help the other person out in the hopes that they would do the same for me. HOWEVER, I didn't want to risk giving away 40 cents and losing my entire potential bonus. If I could have given 39 cent	0	49
1	0	0	1	0	24	5	I decided to be a good person, and contribute a small amount to the betterment of society if only by a meager 40 cents. By showing the other person that random people can be generous, even if he wasn't, I am giving him a brighter outlook on so	0	48
1	0	0	0.5	0	29	6	I decided to give half of the amount to the other person because that is the right thing to do; we started off with the same amount and would get the full return back if we played the game fairly. Hopefully, the other person felt the same way	0	48
1	0	0	0.55	1	21	3	i feel as though it was generous considering i have no idea what the other participants are like I figured a small amount over half may not get me the most but that's ok because i will still get some bonus while also making sure the other conte	1	48
1	0	0	0.75	0	25	5	I'd like to think that most people in this world are thinking about others so I chose to contribute a higher amount in the hopes that they would too. If they didn't, they have their own rationale and I know that I have given them more money, as	0	48
1	0	0	0	1	42	4	Nine times out of ten, I would have contributed the 40 cents and hoped the others would have done the same. I just haven't seen charitable actions by anyone today while I was out and about, so I am probably taking it out on the other three who	0	48
1	0	0	1	0	27	5	The most I could win if I contributed nothing would have been 80 cents. It didn't seem like enough money to make it worth not pulling my weight in the group, so I decided to go ahead and be nice to everyone else and pay the maximum contributio	0	48
1	1	0	1	0	46	6	I decided that it made sense for my partner and myself, even though we don't agree on a candidate for President, to try and both maximize our opportunity for a bonus. Thus, I was willing to take the risk and I HOPE that my partner was also wil	0	48
1	1	0	0	0	27	5	I don't like republicans and feel like most of them operate in a similar manner. Most of them are rich and greedy anyway, so I doubt that the other person would have given me his bonus. I would have hated to give somebody like that a bonus, s	0	48
1	1	0	1	0	25	5	I made the decision as the contributions of one can benefit others. Yes I was skeptical, because others may not feel the same way and they would go for the 100, however I felt why not give up my 40 cents and hope the others feel the same.	0	48
1	1	0	1	0	32	5	It was overall the best chance for me (and the group) to receive the most bonus - I also had the thought that if they didn't decide to contribute as much (and I lose more than I contributed) it doesn't really matter to me that much. I would rat	1	48
1	1	0	0	1	26	3	The reward for donating 0 was the highest. It was the option that guaranteed the most money. If I had donated even 1 and the other person didn't then I would have lost. If i donate 0 and the other person donates something then I come out furthe	0	48
1	0	1	0	0	51	5	The best decision for me was to keep my 40 cents. I get 40 cents and if the other person sends me anything I get that as well. My decision was completely based on maximizing my return. I didn't care if he supported someone different from me. Th	0	48
1	1	1	0.5	1	48	6	I really wanted to give it all to help the group prosper but I am also really struggling financially and a .90 HIt is a lot better than a .50 HIT. So I compromised and gave half to the group and 'kept' half for me. I gave .20	0	48
1	1	1	0	1	27	5	I'm not a risk taker. By keeping my 40 cents I knew I would at least receive a 40 cent bonus. I understand that I could have helped other people increase their bonus, but for me financially right now the 40 cents was worth more than helping the	0	48
1	0	0	0	0	34	4	Honestly, I made my decision in the game on the gamble that I would benefit myself the most, purely out of personal need. My girlfriend is in dire need of money right now for medical purposes and I figured that I would gamble for the ability to	0	47
1	0	0	1	0	35	2	I am hoping that everyone else put in 40 cents hoping that everyone else would to. It would be the biggest gain for the group, esp. not knowin what everyone else picked. unless someone picked 0 and then the rest of us did the 40. But hopeful	0	47
1	0	0	1	1	21	2	I decided to not give up my 0.40 cents to the worker who supported Mitt Romney because I figured that they wouldn't give up their 0.40 cents to me because I supported President Obama, regardless of if both of us could have made a profit. I gave	1	47
1	0	0	1	0	23	6	I follow a community of people on reddit who also do work on Mechanical Turk and they lead me to this HIT. Without that community I may not have found this opportunity, so I gladly contribute my bonus in hopes that it goes to someone from reddi	0	47
1	0	0	0.75	1	34	4	I initially was going to put it all in because it would benefit the group. But then as I contemplated on it decided not everyone is as fair or think of others but just themselves. So I decided I would assume that the majority of others wouldn't	0	47
1	0	0	0	0	22	4	I made my decision in the game due to the financial benefit included within it. I don't have much faith in others so I try to maximize the way for me to make money, in the way that is most definite. I do not rely on chance.	0	47
1	0	0	0.75	1	36	3	I prefer to benefit the group as a whole, but not to the extreme. It's important for me to earn a little money, so I tried to balance my decision based on that, in case the others in the group didn't feel the same as I do.	1	47
1	0	0	0	0	33	5	I wanted to contribute the entire thing, but I don't realistically expect other users to do so. While I would be happier to act as an idealist, this is a primary source of my income, and I need to take every definitive cent that is available t	0	47
1	0	0	1	0	22	4	I was hoping everyone else would think similarly and donated the max amount so we could all get the best possible monetary outcome. If no one else decided to do this then it's not that big of a deal since 40 cents isn't much to fret over.	1	47
1	0	0	1	1	32	6	I will be getting the base $1.00 from doing the survey already. Any additional money would be a bonus no matter how great or small. To me it seems like it is still a win-win situation. Hopefully the other participants did the same amount of $0	1	47
1	0	0	1	1	40	5	Well for the difference of 20cents, I thought it was more fair to do an even distribution and hopefully the other people in the group would decide the same thing. if not, well such is life. they have to live with their decision and I have to	0	47
1	0	0	0.5	0	36	4	While I realize that I could earn potentially more by contributing 40 cents, this would be based on the fact that everyone else would play fair and contribute 40 cents as well. But I figured that would not happen. I also did not want to give 0	0	47
1	1	0	0	0	24	6	By claiming 0, I am guaranteed 40 cents no matter the choices the other people make. However, the more money I willingly give, the more I could potentially lose if the rest choose not share (as I did). In this case, the worst case scenario is I	0	47
1	1	0	0.75	0	26	5	I felt that the other people playing would chose to benefit the group because the chance to gain the full group bonus was higher than the chance of winning the single bonus. I didn't want to risk the entire 40 cents though so I chose 30 cents.	0	47
1	1	0	0.5	1	29	6	I guess I believed if everyone in the group put in all their money then we would all benefit. This meant that everyone would be given 80 cents back if we all gave our 40 cents. However, the second question was somewhat trickier to answer. If I	0	47
1	1	0	0	0	20	4	I made my decision in the game feeling like the other people that I don't know wouldn't agree to also provide their .40 in the better of the group. I feel like most people would act selfish in a situation like this especially when it is easier	0	47
1	1	0	0.5	1	51	4	I really wanted to contribute all, because if we all did it would be best for the group. But people are greedy and I I'm sure the majority of the group does not think my way. So going half way seemed like the fair thing to do.	0	47
1	1	0	0.5	0	26	5	I wanted to be altruistic by giving some money away, but I also wanted to hedge my bets against a potentially selfish partner, so I gave away half of my money. Ideally we would have both added our full 40cents, but I didn't trust the other guy	0	47
1	1	0	0.5	1	26	6	I was worried about what the other players would contribute, as I can't trust them since I don't know them from a hole in the wall. But I'm not the type of person to ONLY think of myself; I figured I would contribute something since I'm getting	0	47
1	1	0	0.5	1	44	6	It was actually more of a gut response because I wasn't expecting a time pressure. Normally I like to think things through and calculate the outcomes, but I had no time to do this here. I figured that I didn't want to be greedy and contribute 0	0	47
1	0	1	0	0	33	5	Game theory would dictate that both parties would keep their 40 cents. The best returns would have both parties giving all 40 to each other. If one party is keen to this, then they may assume the odds are in favor of them keeping their 40 wit	0	47
1	0	1	0	0	22	5	I wanted to get the largest possible bonus for myself. To do this, I had to keep my 40 cents. I am not sure if other people will donate to the pool or not, but I decided it was in my best interest not to do so.	0	47
1	0	1	1	0	25	4	If everyone trusts each other and contributes all their money then we'll all receive a payoff of 80 cents. I may be better off if I kept all my money while everyone else contributed theirs, but this outcome is unlikely. So I'm best off if we al	0	47
1	1	1	0	1	38	2	I am expecting the worst case scenario from the other person meaning I expect that they will give me nothing. Thus.. since I would like some bonus too since I am not expecting any from them, I must fend for myself and keep my own as well.	0	47
1	1	1	0.5	0	25	5	I chose 20 cents because it is right in the middle, and hedges my bet against both options. Either the other respondents in my group choose to keep all their money, in which case I only lose twenty cents, or they choose to share their money, in	0	47
1	1	1	0.5	1	39	4	I debated between the wisdom of giving all my money to a group that I knew might not give any of their money against my desire to not be selfish by keeping all the benefit to myself. I decided to neither be selfish nor give everything away.	0	47
1	1	1	1	1	51	3	I felt that keeping the entire 40 cents for myself was selfish. I also feel we must trust one another in this world, and I trusted that the other person sees the wisdom of maximizing the earnings for both of us. If my trust was misplaced, the	0	47
1	1	1	0.25	1	43	4	Most people doing these surveys do them because they need the money. Since it is in a person's best interest to keep their own money rather than risk losing it and getting nothing, that is what I was initially going to do. I felt bad though, ju	0	47
1	1	1	0	1	56	5	there have been a few similar games wherein the other players kept everything for themselves. I usually contribute to the group good but I decided this time to be more selfish. I don't know how I will do it in the future if other games like t	1	47
1	0	0	1	1	24	5	Anything more than 50 cents is a bonus. I decided to contribute all 40 cents to the group project, hoping that maybe other people involved in this study with me will also be optimistic and contribute all or most of their 40 cents to the project	0	46
1	0	0	0	0	53	6	I have played a few (3-5 maybe) cooperative-type games in other M-turk surveys. Without exception, I have been the maximum supporter of optimizing group outcomes. I am not sure where this has gotten me, in these scenarios or in life, to be qu	0	46
1	0	0	0.5	0	36	4	I wanted to contribute something, as that would be fair. At the same time I did not want to give the full amount of 40 cents, as I figured not everyone will contribute the full amount, so 20 cents seemed perfect. I am contributing, while still	0	46
1	0	0	0.5	1	27	5	I wanted us both to have maximum earnings, but I didn't trust the other person enough to put all my $0.40 into the game. What if they gave me nothing? I figured sending $0.20, half of the money, was a good compromise between trust and watching	1	46
1	0	0	0	0	43	5	If everybody else put in 40 cents:I would get at most a 40 cent profit by contributing and at most a 60 cents? profit by not contributing.If everybody else gave less than 40 cents:I could get at most almost a 20 cents profit by contributing and	0	46
1	0	0	1	0	26	5	If everyone gives their entire amount away, everyone overall will end up with more money while at the same time being totally fair and balanced with it. To hoarde any of your money while expecting or hoping the other to give you their full 40 c	0	46
1	0	0	0	0	32	4	It honestly goes against my generous nature, but it's been my experience thus far that people tend to 'look out for #1' when put into such a scenario. Being that I don't care to pay out to support a leech, I'm loathe to contribute anything towa	0	46
1	0	0	1	1	54	4	it seemed like the right thing to do. In calculating the total bonus on the last question on the previous page, I added i the 20 cents to the bonus from the group total divided by 4, which is why it's 45 cents instead of 25.	0	46
1	1	0	0.5	0	24	5	Although I trust other people I have been hurt enough by others to know that there are some people out there that will be greedy. I struggled between not wanting to lose all my money, i.e. give 40 cents, and being greedy and hurting the group,	0	46
1	1	0	0	0	44	5	Because we're playing with a pretty small amount of money so it's just a game, really. So if it's just a game than I want to win which means winning the most money that I can. Essentially I was being pretty selfish since it's a game.	0	46
1	1	0	0.5	1	44	6	I didn't figure that most people would be willing to risk everything and do what is best for the group (everyone contributing .40), so I decided to hedge and only contribute half (.20). That way, I have a sure .20 plus whatever is doubled and s	0	46
1	1	0	0.25	0	22	4	I figured that 10 cents really wasn't too much to lose when the other person would literally double that, however, because it was a blind decision and I am unsure what I will receive, I had to make a decision that would semi benefit both partie	0	46
1	1	0	1	1	23	5	I just felt like if it was a real study I would hope for the best...worst case someone is selfish and donates nothing...best case I double my money and help others. Benefits outweigh the dangers in my mind. If they really want the 100 cents the	0	46
1	1	0	1	1	46	4	I made my decision to contribute the whole .40cents because I was hopeful that the other participants would see the better serving possibilty of doing so. All in all it was worth the risk, not because of the mount of money but because of the p	1	46
1	1	0	1	0	22	2	I trust that some others in the group will contribute well. If they don't fine, they can be greedy assholes only out for themselves. But there are far too many people like that in the wolrd and I don't want to add another to their rosters.	0	46
1	1	0	1	1	23	5	I wanted to maximize the other person's earnings, and potentially maximize mine by going off of good faith that they would try to do the same. I try to be nice. If other people screw me over, then oh well. Don't everyone is a dick though.	0	46
1	1	0	1	0	37	4	Im tired of greed destroying our world and economies. I use to be such a capitalist. I thought it was the best system on earth. I've since rethought my position. Now i see the destruction over society. In making a buck and not worrying about th	0	46
1	1	0	0.75	0	32	6	The money isn't mine. Well, technically it would be mine, but since it's not money I currenlty have or need, I'm willing to risk it more. If you had asked me to use my own money (money I erned doing mental/physical labor) my numbers would hav	0	46
1	1	0	0	0	42	5	Usually, I would have given all the money to the other person, in the hopes that they would realize that we both would make the most money if he/she returned the favor, but lately I've lost any feeling of trust for other workers on mTurk, mostl	0	46
1	0	1	1	0	21	4	At this point, after receiving my initial payment, I don't need nor should I expect to make anything extra. If they don't give as much as I did, that's fine; they aren't required to. If they did, then that's just gravy. At least someone in the	0	46
1	0	1	1	0	28	5	Because it was the right choice. We both get 80 cents if we both decide to give away our 40 cents. Its not right to keep all the money just so you can benefit more than another. Equality in this exercise is the way to go.	0	46
1	0	1	0	1	24	5	I chose to keep all the money because it benefited me the most, but also because the choice of the other person played strongly as well. Keeping all the money for them was mot beneficial as well. Which makes me think that they would choose this	0	46
1	0	1	1	0	18	4	I feel that the majority of people will choose the 40 cents because it will hopefully yield me at least double my investment. I believe the majority of people trust others enough that they will donate the 40 cents rather than 0. By this logic I	0	46
1	0	1	0.5	1	18	4	I figured that giving away half of my possible bonus would be safe, because I don't know what the other person planned on giving. It could have been zero. I didn't want to give my whole bonus away, but I also didn't want to send nothing.	0	46
1	1	1	0.5	1	34	4	I figured that the safest thing to do was to give away half and keep half. That way if the other person was selfish (as most people are..especially when they can't see the other person) and kept all the money, at least I'd still have something	0	46
1	1	1	1	0	53	5	I would like the reward offered by the doubling of group money. If I withhold some of the possible group money, due to fear that others won't contribute, I have no reason to expect that others should participate. Thus, I choose to do the best t	1	46
1	0	0	1	1	37	5	I decided both to trust the other participant, and that there was no reason not to be generous. I would prefer that two of us came out slightly ahead, or neutral, rather than one of us taking it all and leaving the other with nothing.	0	45
1	0	0	0.5	0	23	5	I decided to give part of my money towards the community pool of funds. To receive the most benefit it is obviously best to not give any money, because you will automatically receive a portion of whatever the other people pool together so it wo	0	45
1	0	0	0.75	0	26	5	I felt that if I contributed all 40 cents, there was a chance that none of the members would contribute any and I would be left with nothing. However I hoped that everybody was of the mindset that they should contribute SOMETHING for the better	0	45
1	0	0	1	1	23	4	I figured that either the other members of the group would contribute 40 cents or none at all, not contributing anything wouldn't work if someone else had the same idea, so I contributed 40 cents hoping it would result in the group getting as m	0	45
1	0	0	0	0	24	5	I have made other interactions like this before through the mturk program, and every time the other person gives me nothing, while I gave them a portion of my pool. I think most people will realize that it is probably in their best interest for	0	45
1	0	0	0.5	1	30	5	I wanted to contribute something to the group out of fairness for the others who happen to contribute. But I have a feeling that most members will contribute well under 20 cents, so I don't want to give up too much for little in return.	0	45
1	0	0	1	0	26	4	The 40 cents was not mine to begin with. Even if I contribute all of it and no one else does, I still get 15 cents back. Neither the 40 cents or 15 cents will change my life much, so I'm just playing for more.	0	45
1	0	0	0	1	23	5	The way I read it, we would both make the most $$ if I sent 0 to the other person, hopefully they made the same realization. We could max at 80 cents if we shared but would get 120 cents each for both saying 0....I hope.	1	45
1	0	0	0	0	33	5	There wasn't really any incentive for me to send money to the other person. While I enjoy these studies, and get something out of them on a personal level, my primary incentive is income. It made sense for me to maximize my bonus. / / I tend	0	45
1	1	0	1	1	26	5	At the last second I decided to just have faith in other people. By nature I'm very untrusting and pessimistic, and I've been trying to work on that, so making the decision to be trusting would be worth it, even if I lost the bonus.	1	45
1	1	0	1	1	27	4	Despite the human tendency to want to preserve one's own best interests (as demonstrated by problems such as this, The Prisoner's Dilemma, etc), I feel that in a case where I enter into it with no money and have the potential to leave with any	0	45
1	1	0	1	1	45	5	I chose to contribute 40 cents because it would most benefit the group. If we all made the same decision we would all benefit - and most importantly, benefit in the same amount - no one would be better or worse off. However, I have a sneaking	0	45
1	1	0	0.15	1	39	4	I didn't want to contribute too much because you lose money when you contribute. It is a gamble because you hope others wiil also contribute money, but if they don't then they will earn more. I only contributed $.06 because I felt it wasn't too	0	45
1	1	0	1	0	60	5	I hoped that everyone would take the action that maximizes all our results. I think most people are not so selfish that they'd automatically go for the $0 option. If a substantial amount of money were at stake, I might have been more likely t	0	45
1	1	0	1	0	31	3	I like the idea of helping the group as a whole instead of everybody fighting for just themselves. I know as a government type socialism never works but on a small scale like this it is always better to help the group then just yourself.	0	45
1	1	0	1	0	30	2	I made the decision to donate 40 cents because that is what is best for the both us. I would feel very selfish if I did not give all that I could and I believe that the other person will donate 40 cents as well.	0	45
1	1	0	1	0	24	5	in the end the incentive wasnt really high enough for me to be greedy, i can do without a dollar more. Also, I wasn't really sacrificing anything in the first place other than the potential extra money, i would still get the initial amount. Th	0	45
1	1	0	0.25	0	28	4	Self preservation, paranoia and assumption of the worst instead of hope for the best. In a perfect world I could have trusted everyone to donate 100% of theirs for the greater gain of the group so we could all mutually benefit the same. But t	0	45
1	0	1	0	0	22	2	Being trusting in other people amounts to more than being 'expectant' of people. The game was set up so that I would put in my money 'expecting' them to put in some of theirs. I neither expected nor didn't expect them to contribute. My refusal	0	45
1	0	1	0.5	1	34	6	I decided to keep half of the bonus and divide half of the share so that in case others decide not to share anything even then I will have my 20c and if they all decide to contribute then my share will also be there.	0	45
1	0	1	0.75	1	27	5	I wanted to contribute a large amount to the group so we could all get a large benefit, but I didn't trust the others to do the same, so I kept a small amount for myself so I would at least end up with something.	0	45
1	0	1	1	0	23	4	To me it doesn't matter what a person's political affiliation is. I figured I would be nice by giving the 40 cents to the individual, and hoping they would do the same. It's entirely possible that they decided to keep it all for themselves, a	0	45
1	1	1	0.5	0	25	5	By doing the $0.20 cents, it minimizes my risk while still giving some opportunity for a reward. I wanted to keep some of the additional cash, but felt that the other person would not give it all away even given the situation of possibly doubli	0	45
1	1	1	1	0	22	5	I am a big proponent of fairness and equal opportunity. I chose to contribute all 40 cents, because I felt it was best for the group. I did not want to be greedy by refusing to contribute anything and benefiting the most from the payout.	0	45
1	1	1	1	1	70	6	It maximizes the chance of both getting $.80, which is a 200% return. It seems very logical to do that rather than risk selfishly to get up to $1.20. $.40 is a small amount so that holding on to it and not playing seems small-minded.	0	45
1	0	0	1	1	23	2	Although the potential payout would be higher if I contributed nothing, while the other three contributed all .40, I can't count on that. I figure there is a better chance of all of us putting in .40 and doubling our money, than everyone keepin	0	44
1	0	0	0.35	0	26	5	I chose to contribute that amount because while it would not benefit me the most directly, it would allow me to recieve some benefit if the other participants contributed as much as I did. I do not expect the other participants to contribute th	1	44
1	0	0	0.5	1	38	2	I gave half which was .20 so that person would get .40 hoping that they also gave me at least half so I would earn .60. If not that's okay but I did what I would expect the other person to do in return.	0	44
1	0	0	0.75	1	23	5	I recognize that contributing 40 cents ends up being the most lucrative...but only if everybody does so. I want to be a good person, ideally, but I also am pretty strapped for money and frankly, don't trust people in general to be that altruist	1	44
1	0	0	0.5	1	27	6	I wanted to give to my partner so they could increase their earnings, but I also wanted to make sure that I did not end up without any bonus (if I gave all of it away and the other person did not give any).	0	44
1	0	0	1	0	32	4	I'm kinda happy with any bonus so even the minimum I'd get if only I end up giving money to split up would be ok. I think someone else will give up money to be split anyway though so it should be even better.	0	44
1	0	0	0	0	25	5	If you look at the probability of the study, most people will try to contribute 40 cents to get the bonus because they'll have thought that some other person might try and contribute zero and that there is a higher chance of everyone contributi	0	44
1	0	0	0	0	45	4	Well to be honest I have no faith in other people, so I simply assumed that they would not be contributing any money like myself and if they did contribute it would not be a significant amount say maybe ten cents at the most	0	44
1	0	0	0.75	1	24	5	While contributing all my money would have been best for the group, it's unlikely that everyone would share their money in a way that best helps the group. I trust that the others will have a shared interest in helping both themselves and the	1	44
1	1	0	1	1	30	5	Because 40 cents isn't much money to lose but there's a possibility I might make some back. I wanted to be generous because I didn't want to feel bad if everyone else was generous and I wasn't. I expected other people to be generous.	0	44
1	1	0	0	1	47	4	I did not trust the other people and what they would do. I thought they would contribute nothing so I wanted to show them I could act the same way. I feel bad now that I was the only one who did not contribute.	0	44
1	1	0	0.75	1	33	6	I dislike Romney and Republicans in general but I feel I am a kind and generous person and I have many Republican friends who just can't see the error of their ways. I also would hate to give them a negative opinion of liberals.	0	44
1	1	0	0	1	22	5	I felt that I would at least come out with something then with nothing. I've played this game before in my college class and lost all because I distributed all of it and none of the other kids did so I lost it all.	1	44
1	1	0	0.5	1	31	4	I picked 20 so I was sure to get some money back, I didn't want to risk it all and end up with nothing. I'd be happy with a guarenteed smaller payout rather than risk getting nothing for the chance of a larger payout.	0	44
1	1	0	1	0	32	1	I started this with nothing. If the other person is kind hearted such as myself I will reap.. If not then I dont lose anything, but gain knowing ive helped someone else. Karma will come back and help me int he future I hope.	1	44
1	1	0	1	1	49	6	If I am working with a team, then I can not be selfish and take from the team. I believe each team member should have contributed all of the money to benefit the entire group and in the interest of fairness and team cooperation.	0	44
1	1	0	1	1	25	5	If we all contributed our .40 then we all get .80. I feel like this was the best decision for the group as a whole. Even though I could have gotten $1, I'm not greedy and we will all benefit more from this decision.	0	44
1	1	0	0.5	1	47	3	Mostly I'd like to think that everyone would see the common good, and try to make the most for each other as well as themselves, however I hedged my bet so that I wouldn't lose it all, but I wouldn't gain the maximum either.	1	44
1	1	1	0.5	0	24	3	a fair bonus split and received nothing in return. However, I won't let one bad experience get in the way of making another person happy, but I was slightly more cautious this time. I think the opportunity to brighten someone's day, even by a	0	44
1	1	1	0.25	1	32	2	I chose to only contribute .10 because I do not think everyone would be generous to donate all, or even half. I have participated in studies where people have been very greedy and not contributed anything, so I wanted to keep some for myself.	0	44
1	1	1	0.45	0	32	6	I contributed about half the amount so that I minimize the risk of not getting anything in the event of all players refraining from contributing to the pool. It also gives an opportunity to build the common pool if the other players behave diff	0	44
1	1	1	1	1	20	2	I read the description about how it was going to give us more as a group. The problem was that once I clicked the next button I forgot which reward was going to give us more so I guessed 40 cents was the one.	0	44
1	0	0	1	0	41	4	I chose to be as generous as possible because that's what I would like other people to do. I try to live by the golden rule although yes it isn't always beneficial. It's the only way I can look in the mirror though.	0	43
1	0	0	0	1	48	3	I didn't trust that the other players would contribute anything, and I didn't want to be the only person who contributed. Normally I am a person who believes in sharing equally and would contribute to benefit the whole group, but I don't think	0	43
1	0	0	0.5	1	54	6	I felt sure that at least one group member would not contribute to the group, and that the others would contribute something, so I gave half of my money because that ensured that I would have something left and so would the others.	0	43
1	0	0	0.5	1	36	4	I normally would have chosen to contribute the full $0.40 so that everyone benefits equally. However, I have had some recent experience that has led to others benefiting from my trying to be fair, while I then end up getting gypped. For whateve	0	43
1	0	0	0.5	1	48	6	I was trying to create a win-win situation by contributing half the contribution amount but I also didn't believe that the other players would contribute 100 percent. I was hoping that the other players would at least follow in my footsteps and	0	43
1	0	0	0.5	1	22	5	I've seen before that people often don't want to contribute everything for the benefit of others; so, assuming that at least one person wouldn't contribute much at all, it made sense to me to contribute half, which is generous to the other memb	0	43
1	0	0	1	1	22	5	The best way for all of us to get paid is for us all to contribute all our money. I feel like if the other workers are thinking logically they would see this as well and also offer to contribute the full amount.	0	43
1	1	0	0.75	0	58	6	I am willing to gamble *( and potentially give up) (N-1)/N of my 'free' money, on the hope that there will be at least two others of similar mind ... This is, to some degree a model which encourages 'defection' -- but also rewards participation	0	43
1	1	0	1	0	19	1	I contributed the most so that it would benefit the most people. I figured everyone else would at least contribute something, so if I lose money overall it won't be a ton, and I don't know, I like to help other people out.	0	43
1	1	0	0.75	0	31	3	I'm not greedy, but I don't trust people and I don't think that they trust me. I wanted to make sure that I had something for me, but I also want to show people that I am willing to help them out to.	0	43
1	1	0	1	0	22	4	It seems beneficial to the group. if one person feels the need to take the risk of not donating at all then good on them for taking advantage. i think that most will contribute 40 out of the fear of recieving minimum donations.	1	43
1	0	1	1	1	21	5	Because I knew I wouldn't receive any bonus other than what was contributed to the pot so it seemed only right to give the full 40 cents considering if I kept it then I wouldn't get it if everyone else kept theres too	0	43
1	0	1	0	0	35	5	Given that the directions specifically stated that each player would maximize their bonus if they had kept all of their bonuses, I felt it unlikely that the other participant would chose to send me any money. Not knowing who the other person i	0	43
1	0	1	0	1	45	4	I made the decision in the game because I did not want to give 40 cents and find out that he gave me nothing. This way I play it safe and get .40 cents and a possible chance of getting more from him.	1	43
1	0	1	0	1	26	5	I wanted to be sure to get some bonus. If nobody else put in their money, then I'd be splitting my bonus with all of them. At least, if I keep my bonus to myself, I'd get something regardless of what they do.	0	43
1	0	1	0.25	1	19	4	I wanted to play it safe. If the other people assuming there are other people put in money then I gain money. Yet, if I put in nothing I get nothing. So therefore I chose to give something and hope to receive something.	0	43
1	0	1	0	1	29	2	I wasn't sure if I could trust the other person to send me their money, so if I sent them all of mine and they didn't send me theirs, I would end up with nothing. I wanted to be safe and keep mine.	0	43
1	1	1	0	0	33	3	Because I wanted to maximize my earnings. Sending over some of the money wouldn't have helped that and sending all of it would have been risky. Since the person was a republican, they are also likely fiscally conservative so I couldn't trust th	0	43
1	0	0	1	0	24	4	Any average, decent person (in my opinion) would prefer both parties would come out benefiting from each others cooperation. At least the part of me that still thinks there is any shred of decency left in this world likes to believe this.	0	42
1	0	0	0	1	31	2	I don't know this other person at all, but in understanding what people who support Obama think they believe that we should support those less fortunate than ourselves by giving them money that is undeserved and unearned, I believe we should te	0	42
1	0	0	1	0	28	6	I tried to follow the directions and I seem to remember $0.40 being the maximum payoff for all parties involved, which seemed the fairest. However, it's possible that I read the instructions incorrectly, in which case I apologize. (I did my bes	1	42
1	0	0	1	1	40	4	That would depend on which decision you are referring to. The decision about which candidate to support? How much money to give the other person? I chose the candidate mostly based on his party affiliation, and chose the amount of money because	1	42
1	1	0	1	1	29	5	Although it was mentioned that you will personally lose money on contributing from the 40 cents, I understand that it would benefit the group as a whole. I always believe in sharing equally, specially because in this scenario, the sharing is no	0	42
1	1	0	1	1	32	5	Enlightened self interest-in the long run, the total benefit is higher if everybody chips in, and social situations/groups work better if you give everyone else the benefit of the doubt and act with that in mind (at least until they have proven	0	42
1	1	0	0	1	34	5	I chose it simply because I do not trust strangers enough to rely on them to make a (just) decision. When money is involved, most people become a bit greedy, thus I didn't want to jeopardize my bonus for that exact reason.	0	42
1	1	0	0.65	1	26	4	I didn't want to contribute all, and I didn't want to contribute none. I thought it was a good middle ground. Also, I slightly panicked when I saw I only had 10 seconds. I think my contribution would have been different, otherwise.	0	42
1	1	0	0.5	1	47	4	I didn't want to give the whole amount because the less I give, the more chance I have of receiving more, but I didn't want to be greedy and give nothing. I thought that by giving half it was a good compromise	0	42
1	1	0	1	0	19	2	I trust others enough to believe that they'd try to give up at least some of their money as well to benefit the whole group. I also don't see a big potential loss, 50 cents is not exactly a lot of money.	0	42
1	1	0	0.75	1	30	3	I was confused about which would benefit the group- I don't want to seem selfish and wanted to help everyone get money, but I'm not sure if I did. At the same, I am skeptical that there were actually other people involved.	1	42
1	1	0	0.25	0	18	2	I'm aware that if I contributed fully, I would probably be stuck with the bill since people tend to be greedy when they don't know who they are affecting. So I decided to be nice and be the better man (I think)	0	42
1	1	0	1	1	31	5	I'm hoping other people will be as trusting as I'm being, and we'll all get a big payoff. If I lose all the extra money that would stink, but I wasn't counting on it when I first agreed to do this HIT.	0	42
1	1	0	1	1	35	4	The greatest benefit is always received by sharing everything you have without expectation. If you get nothing back you will not be unhappy because you had no expectations of a return, and you will know valuable things about yourself. If you ge	0	42
1	1	0	0	0	52	6	There was a 2x my $ potential for full cooperation (giving 40 cents). However, the downside was a TOTAL loss. There was a 3x potential of my $ if my partner FULLY cooperated. However, I had no downside loss, only upside potential. The exper	0	42
1	0	1	1	1	24	5	I think it's worth it to offer all of it to get more of a group bonus; I already know how much I'm getting for the hit overall. Also I may have done this survey before,or some similar, and now I forget.	0	42
1	0	1	0.25	0	23	5	It would still allow the other group members to get some share of money as well as allowing me to keep most of my original money in case my other group members did not choose to put money into the common group.	0	42
1	0	1	1	1	48	4	That works the most fairly for everyone, as long as everyone contributes that same amount. If someone is looking for an advantage by keeping their money and also taking their share of the contributed money, they will find it. I can't control	0	42
1	0	1	1	0	29	6	The total payment among all participants is optimized if everyone contributes their entire 40 cents. This results in an equal payoff of 80 cents for everyone--much better than if everyone kept his/her 40 cents. I am aware that for any fixed c	0	42
1	0	1	0.5	0	26	4	While contributing all 40 cents provides the greatest return to the group, there is no guarantee that the other group members will also contribute. In order to retain some bonus while still providing a benefit to the group, I elected to contri	0	42
1	1	1	0	0	24	5	I choose as I did to potentially maximize my own earnings while avoiding a potential loss if my group members did the same. I did not trust that they would contribute anything, so I wanted to at least preserve what I had.	0	42
1	1	1	0.5	0	21	2	I chose 20 because I feel that while everyone wants to believe that the other two will give 40, it isn't likely to happen every time. By choosing 20 I kept half and risked half for the potential of a greater reward.	1	42
1	1	1	0.75	1	24	4	I contributed 30 cents, I had faith that the other people would contribute a good amount, but not enough to give all of my money to someone. I wanted to keep a little bit just in case the other people were greedy.	0	42
1	1	1	0	0	25	5	I was simply interested in increasing my own wealth the most and I found it difficult to believe that ALL 3 other people would choose to throw in all of their money. Therefore, I decided to keep all of it to myself.	0	42
1	0	0	0.25	1	46	5	I didn't feel confident that everyone would act in the best interest of the group so I didn't feel comfortable contributing the maximum amount. Also, I had to make the decision really quickly so I just went with my first instinct.	0	41
1	0	0	0	0	30	5	I do not believe that the other participant would send me any money if they were a Republican and knew that I was a Democrat. I do not believe that they would trust me so I chose to maximize my earnings.	0	41
1	0	0	1	0	20	4	I want to get the most for my group rather than myself. It's just the type of person I am, and I think benefit for all is greater than one. I expect my teammates to be on my perspective as well.	0	41
1	0	0	1	1	26	5	On the off chance that everyone chose to contribute that amount, we would all get a higher payoff. If not, I still made .50 cents for participating and while it would be nice to have, the bonus is just a bonus.	0	41
1	1	0	1	1	48	5	I chose to contribute the whole amount because it was extra money that I had not earned anyway so I had nothing to lose. I would hope the others would see it the same and contribute the full amount as well.	0	41
1	1	0	0.25	1	27	5	I don't trust the other people to put all their money in and I didn't want to risk all my money by putting it in. Also, I did not want to risk putting no money in, so I put in some.	0	41
1	1	0	0.5	0	20	2	I figured i would give away half of my 40 cents to the other person in case they would feel inclined to share some of their money with me because i didn't want to seem greedy and wanted to be fair.	1	41
1	1	0	0.35	0	19	2	I thought it was a low enough contribution that if the other members gave nothing I would still get a good bonus and it also has the potential for me to make the most money if they contribute more than me.	0	41
1	0	1	1	1	38	4	At first I was going to keep half and donate half. But, the more I thought about it, the more I decided I didn't want to be the one that made the others get less than what they were hoping for.	0	41
1	0	1	0	0	27	4	i didnt believe the other person was going to give me any money so I thought it was best to keep my money and earn the extra 40 cents instead of giving the other person all my money and receiving nothing	0	41
1	0	1	0	0	59	4	To earn the money and because i thought it would be interesting to see how you structured a study on decision-making. I also wanted the opportunity to earn the maximum amount and see what was required to earn the maximum amount.	0	41
1	0	1	1	1	48	4	Well, contributing all of it seemed a sure thing. I thought about contributing nothing, but if I read correctly, the others would all have to contribute in order for me to get the most. I'd rather go with a safer bet.	0	41
1	1	1	1	0	21	4	I chose to give my 40 cents because in the end, the 40 cents was given to me initially, so regardless of the outcome I would not lose anything. Also, I felt it was the safest way to gain more money.	0	41
1	1	1	1	0	37	1	I just played it safe. I don't think most people would contribute nothing, even though that's actually the best option because it's the only way to guarantee you won't lose money. Also, the more everyone contributes, the more everyone makes. I	0	41
1	0	0	1	1	24	5	I am an optimistic person and I would like to think that everyone is for the good of all not just yourself and that is how I operate. However, I am aware there are those out to benefit just themselves.	0	40
1	0	0	1	0	42	5	I believe in sharing. I like to think about other people and try to help out if I can. Although it takes a bit to gain my trust, I am not a cynical person that only looks out for myself.	0	40
1	0	0	0	1	33	4	I chose the amount I did because it said in the directions that by giving none I could get the largest bonus amount given to me if the other people who were participating with me gave but I did not.	0	40
1	0	0	0.5	1	39	5	I don't know the other person, so I gave 20 cents so they can benefit from half my bonus, while at the same time it doesn't totally wipe out my bonus in case the other person doesn't choose to share.	0	40
1	0	0	0.5	1	21	4	I figured, since the bonus is 40 cents, I will give them 20 and that will be 40 cents for them. I didn't want to give all 40 and be left with nothing if they decided to give me 0.	0	40
1	0	0	1	0	35	3	I had faith that the others would do what's best for the entire group and put all the money in and allow it to double. And if they didn't, I'd still get 20 cents from my own money that doubles.	0	40
1	0	0	1	0	30	5	I made the decision to give all the money I had because I had faith that the other participant would do the same. It was a huge gamble on my part but it seemed like the right thing to do.	0	40
1	1	0	0	1	29	5	Because I am feeling greedy today. I've been out of money all summer and am desperately trying to dig out of a hole. On another day, I would gladly have given much more of mine so someone could have more.	0	40
1	1	0	1	0	53	2	I believe in being fair and if everyone is fair, the world would be a better place. If I lose out then I lose out it is not the end of the world and I still feel better about myself	1	40
1	1	0	0.5	1	23	5	I made my decision because I wasn't sure what the other person would do. I did not want to risk all of my money, so I decided to split it in half, hoping the other person would do the same!	0	40
1	1	0	1	0	24	5	I made my decision to give up all the money I received because I trusted that the other individual would do the same so we can both profit the same. I feel that it's always best not to be selfish.	0	40
1	1	0	0	0	31	4	I usually do not do what I did this time. I am usually pretty even when it comes to how much I give the other person, but I guess today I was feeling kinda greedy. Sorry to the other participant	0	40
1	1	0	0.75	1	22	5	I wanted to contribute a significant amount, because it's for the common good and I would have wanted others to contribute a lot too. I saved a little back just in case the other participants screwed me by contributing nothing.	0	40
1	1	0	0.15	1	29	6	Usually I tend to be optimistic and assume that people will do the more generous thing, but I'm broke and every penny counts so I decided to be selfish on the off chance that the other players were selfish too...	0	40
1	1	0	0	0	24	4	well i figured everyone would chose to contribute 0 since as a whole people are mostly greedy. If your completion dosnt contribute any cash then you would loose if you contributed any. So i went with the most likely guess.	0	40
1	0	1	0.5	0	39	6	I choose to split the difference -- only contribute .20 so that money would be contributed to double and benefit the group, but that I didn't forego all the potential bonus in case the others kept their money and didn't contribute.	0	40
1	0	1	0	0	24	4	I was not sure how the others would react, so I went with the sure thing and kept the entire 40 cents. I also had the opportunity to come out ahead if the rest of the group went all in.	0	40
1	1	1	0.95	0	22	2	Because I felt like the more I contributed the better it was for everyone including myself if they did the same thing. I was however slightly hesitant so I did 2 cents less than the maximum amount that I could.	0	40
1	1	1	0.75	0	20	4	I thought that although 40 gives everyone a good payout and giving zero benefits me, I still fee that keeping 10 cent is a good measure for security. If all else fails, I know that I will have 10 cent.	0	40
1	0	0	1	0	45	6	1. The prisoners' dilemma typically represents much greater stakes than a 0.40 reward, which influenced my decision to most benefit the group rather than myself. / 2. Upon reflection, I realize that 0.00 cents is not the ideal contribution but	0	39
1	0	0	1	0	30	4	Because working out of self-interest would possibly get me 20 more cents, but I was hoping that the other participants would think like me and that we could all get the 80 cents by offering all 40 cents.	0	39
1	0	0	1	0	23	5	By contributing all my bonus money, I still gain more than I started with. I won't have nearly as much as if I didn't contribute any but if everyone realizes they actually profit by donating then we all win.	0	39
1	0	0	1	0	32	5	I decided to just go all the way with my contribution. I'll be getting some sort of bonus back and it is money I didn't really have to begin with so I threw it all into the group project.	0	39
1	0	0	0.25	0	49	6	I made a decision to only give away 10 cents merely because the other person had different political views than me and supported the re-election of Obama, which I believe would not be a good step for America.	0	39
1	0	0	0.5	0	29	5	I wanted to benefit the group, but not knowing who else would be in my section (or even being able to meet them to get an idea of what they may do), I also felt I should benefit myself.	0	39
1	0	0	0.5	1	43	6	I wanted to contribute to the group, but take care of myself as well. I did not believe that everyone would contribute equally or even at all sine the payoff is higher if everyone but you contributes it all/	0	39
1	0	0	0	1	23	2	I was not sure if the person was going to give up their full .40. If I knew I could trust the person to do so, I would have given up my .40 so we could both recieve .80	1	39
1	1	0	1	1	35	4	Because it is the most reasonable option. It would not be nice to contribute zero and have the others miss out just so I can benefit and it would increase every ones pay if everyone thinks like I do.	0	39
1	1	0	1	0	23	5	I belive that if they donated theirs also, we both benefit, and that is the best case scenario. If they did not, I wasn't too worried as I would expect that kind of behavior from someone voting for Romney.	1	39
1	1	0	0.25	1	27	5	I figured it would be nice to contribute a little to the pot and that it would be what a decent human being would do, but I didn't want to contribute too much and screw my own self over.	0	39
1	1	0	0.75	0	24	6	I gave 30 cents. It was the majority of the amount that I had. I would have given the entire 40 but I had doubts about the other person returning teh favor and did not want to be shorted	1	39
1	1	0	0.5	0	19	2	I made my decision because I am not one who trusts other people easily. I didn't want to be completely greedy, but I wasn't willing to put in all of my money, so I decided on a middle ground.	0	39
1	1	0	0.5	1	31	5	I wanted them to get as much bonus as possible, but I was apprehensive if they would reciprocate, thus I chose a midpoint option so they would still get some money doubled but I would hopefull get some too.	0	39
1	1	0	0.75	0	20	4	I wanted to contribute the most amount possible but I didn't want to contribute everything in case my teammates weren't so kind. I decided 30/40 was a reasonable amount to contribute and worst case scenario I still earn ~.25.	0	39
1	1	0	1	0	22	4	I wanted to maximize my own profits, and hoped that my group would see that the best way to maximize individual profits would be to work as a team, and that they wouldn't harm me for their own gain	0	39
1	1	0	0	0	30	5	more likely than not. Being a math major, I just like dealing with the chances that I will get a greater payout by being greedy, albeit not that marginally significant gain. Plus, it's fun trolling once in a while ;]	0	39
1	0	1	0.75	1	24	5	I chose to contribute 30 cents because while I would be contributing almost the maximum amount to get the best payoff, I would also be keeping some in case the others decided not to contribute anything or very little.	0	39
1	0	1	1	0	42	5	I felt the best way to maximize earning was to give away the 40 cents, thinking the other person would think the same way. Keeping the 40 cents in hope of earning the 120 cents felt more like chance. /	1	39
1	0	1	0.5	1	44	4	i just tried to be fair amongst all of the participants. Also, wasnt for sure about what the task was going to involve and I felt my mind getting a little frazzled as I kept second guessing my answers.	1	39
1	0	1	0.5	0	41	4	just hoping the other person would do about the same and give me more of a bonus, seemed like a better straggy than keeping it all even though that may have been the easier choice to make profit from.	0	39
1	0	1	1	0	24	2	The amount would yield the most profit if everyone contributed all. I do not count on others, so I contribute aware that others may not do the same. I only do what I feel is right for the group.	1	39
1	1	1	1	1	38	5	I want everyone to be able to benefit from my part in the interaction, regardless of what they chose. I don 't really care what the others contribute. I would feel really guilty if I kept anything for myself.	0	39
1	1	1	0.5	0	26	5	I wanted to make sure I kept some money for myself in case the other player was selfish but also wanted to donate some money in case they donated some to me so I wouldn't feel bad and selfish.	0	39
1	0	0	0.5	1	22	5	all my money), but it also contributed to the team project as a whole. If each group member put in 20 cents, then we would all walk away better off for it (we would each have 40 cents).	0	38
1	0	0	1	0	34	4	Although I can't determine what the other person is going to do, I think in general people will work together to get a good outcome for both of them, rather than the best outcome for one of them.	0	38
1	0	0	0.25	0	24	2	At first I ws going to give the other player nothing, but than I decided that there's a slight possibility that he/she might give me some so I thought I'd be nice and at least give 10 cents.	1	38
1	0	0	1	0	34	6	For such a small amount of reward, I prefer to assume that everyone will do the best for the group. If the reward were larger, I would evaluate the options and analyze the transaction according to Game Theory.	0	38
1	0	0	1	0	28	5	For the most part, I understand game theory. The entire group tends to be better off if someone is willing to sacrifice. Money is something that I'm willing to sacrifice for the greater good without much second thought.	0	38
1	0	0	1	0	31	5	I am familar with the prisoners dilema but I still was hoping that the rest of the group would still decided to do what is best for the group in order to ensure a high payout for everyone.	0	38
1	0	0	0	1	34	2	I chose 0 because I need money right now and that was the greatest benefit to me. I normally am very charitable. I've been on medical leave for 3 months due to Cancer surgeries and need every cent!	0	38
1	0	0	0.5	1	29	5	I felt like giving half of my 40 cents to the other person to be nice. Also, I would still be guaranteed 20 cents just in case the other person didn't give any of his/her money to me.	0	38
1	0	0	1	0	31	6	I figured as a fellow Obama supporter my partner would have a similar collectivist attitude and be willing to give me all 40 assuming I would do the same. That way we could each earn double the amount.	1	38
1	0	0	0	1	26	6	I made it because i wanted to earn more amount of money in all sense. If the other person was kind enough to give me 40 cents then i would earn 120 cents. So i took that decision.	0	38
1	0	0	0.25	0	28	5	I really wanted to contribute the whole amount, but I really didn't have much faith in others, so I contributed a small amount. Enough that I still got a decent bonus, but also would help the group too.	0	38
1	0	0	1	1	25	2	I think it would be a great benefit if everyone made the same decision I did. I figured, if most people realized that, they would make the same decision that I did and we would benefit from it.	1	38
1	0	0	1	0	28	4	I was hoping everyone else would so the same and maximize the group earnings. I was only expecting to make 50 cents when I started this survey. The bonus would be just that; a bonus. Thus worth gambling.	1	38
1	0	0	1	0	25	4	If the group wins as a whole, more money comes out of it. I imagine anyone who isn't totally into themselves would do the same. I'm taking a chance, and I'm curious to see how it turns out.	0	38
1	0	0	1	0	21	5	If we both decide to give the other our money, we both double our own bonus. By giving him my .40, I know for certain that he got at least 80 cents, twice what he was initially given.	0	38
1	0	0	1	0	23	5	In either case, I would make more money than I had to contribute, so I felt like I would trust the others to also make the decision to contribute the value that would benefit us all the most.	1	38
1	0	0	1	1	32	6	While I cant be sure that the other will do the same, I think they will so that we all get a fair share. and even if they don't at least I know that I'm a good person.	0	38
1	1	0	0.25	0	19	4	I always make sure i contribute something to a group effort, but given that I don't know any of the other people, I didn't want to get cheated out of too much in case no one else contributed	0	38
1	1	0	1	1	31	6	I felt a lot of pressure to make the decision as quickly as possible, so I decided to try and trust the other player and give them the forty cents in the chance that they did the same.	1	38
1	1	0	0.5	0	26	2	I figured that losing 20 cents wasnt a big loss, and the other person might think the same, thus by giving a small portion there is the least risk without the potential for having nothing at the end.	0	38
1	0	1	0	1	36	5	Because if I give 0 cent I get 1.20 if the other person makes the same decision he also gets 1.20. So in keeping my bonus and the other person doing the same we make the most money.	1	38
1	1	1	1	1	22	4	I am already getting paid to do the survey so I might as well do the nice thing and send all the money. I would feel selfish to keep it all, especially since it is only .40 cents.	0	38
1	1	1	0.5	1	23	4	I didn't want to risk giving away all my money in case the others decided to keep everything, but I also wanted to participate in the shared pool and would have felt bad if I kept all mine	0	38
1	1	1	1	1	24	4	I made my decision because I really, sincerely hoped everyone else decided to go for maximum general gain as opposed to person gain, and if I'm wrong than I lose 40 cents I didn't have to begin with.	0	38
1	0	0	1	1	33	5	I contributed the 40 cents because I was not sure what would happen. I thought I would only receive 20 cents back but I might also have a chance to receive some points from the other players.	0	37
1	0	0	1	0	45	6	I decided that it was better to be a team player as I have to work in a lot of teams as part of my job. We're all better off (collectively) if we work as a team.	0	37
1	0	0	0.95	1	37	4	I feel as though I was able to be most helpful to the group in general while contributing the most amount. I am hoping that the others will see that way as well and contribute the maximum.	0	37
1	0	0	1	1	42	4	I just hoped that everyone decided to do the same thing...for the good of the group and we all still had money to get back that way. It seemed like the most logical way to handle it.	0	37
1	0	0	1	1	22	2	I made the decision I did because I feel everyone does these surveys for the same reason I do; We need extra income. This benefits everyone, so why not help someone else out, as well as myself?	0	37
1	0	0	0	1	23	1	I normally would choose to give all of it at the hope their would be something coming back to me for doing so, but some times when you really need the money you will pick the guarantee.	0	37
1	0	0	0.65	1	22	6	I wanted to contribute more than half, because that increased my potential to win a higher reward, but I did not want to contribute all $0.40 because I did not want to receive no bonus at all.	0	37
1	0	0	0.5	1	44	4	I wanted to maximize the amount I would get but I didn't want to give away everything. I don't know this person and therefore can't trust them to do the same. I compromised and gave them half.	0	37
1	0	0	0.05	1	23	5	I wasn't sure what other people were going to contribute, so I contributed a bit. If I had had several chances and the ability to see what other people were contributing, it would have effected my contributions	0	37
1	0	0	1	0	25	5	If everyone contributed what I did, we'd all get 80 cents. Since this is virtual money (at the moment) and not physical, peopel are more apt to just max the slider and give 40 cents as well.	0	37
1	1	0	1	0	28	2	Although I could lose all potential bonuses it I'd rather chance doubling it than taking the sure thing, hoping other people feel the same way. I'm not sure the odds are with me on that one however.	0	37
1	1	0	1	1	24	2	Hopefully the other person will also make a decision to cooperate and we'll both get 80 cents. If not...well, it's just 40 cents, and maybe it will make them happier. Or guilt them into cooperating next time.	0	37
1	1	0	0	0	29	5	I do not believe that most of the other people on my team will be willing to risk contributing much of their money. I feel that it is in my best interest not to contribute any money.	0	37
1	1	0	0	0	42	4	I wanted to make sure that I at least made some portion of a guaranteed bonus and it was somewhat risky that I might make less of a bonus if I donated when the others did not.	0	37
1	1	0	0	0	19	4	It offers me the maximum benefit. Th researchers were the only ones who got screwed if I gave all 40 cents to the pot, and I dont even know them, so I only acted in self intrest.	0	37
1	1	0	1	1	28	5	The greatest reward for all participants was if everyone cooperated and donated the full amount. I figured because most people wouldn't have enough time to think themselves selfish or consider doubting the other participants, they would natural	1	37
1	0	0	1	1	29	4	giving them the most will double the reward so they get the max bonus. i assume my partner sees that by giving me the most it is doubled and i would do the same for him/her.	0	36
1	0	0	0	0	18	1	I believed that even with the warning you gave that others were actively with me, that it was simply not possible to organize them that well that as I was doing this survey they too were.	0	36
1	0	0	0	1	49	4	I chose the amount that would be the most beneficial to myself - a contribution of 0 would earn me a bonus of 100 cents. I would assume all other players would think and do the same.	0	36
1	0	0	1	0	27	5	I contributed the full amount, assuming that the others would do the same. That way we could all double our money. I believe people will make decisions that benefit not only themselves, but others as well.	0	36
1	0	0	1	0	20	4	I decided that if it was actually real players, than I would hope they also would give all their coins, because they should know that if everyone goes all in then it will double our bonus.	0	36
1	0	0	0.45	1	19	2	I didn't want to give too much money because I'd only receive 1 cent for each 2 I contributed, but it may encourage the others to contribute a larger amount if I contribute a decent amount.	1	36
1	0	0	0	0	18	2	I dont know anything about this person except that they are an Obama supporter, why would I give them the bonus? If i had two minutes to talk to them than I'd make a real decision.	0	36
1	0	0	0	1	43	6	I felt that I should get the most money possible for this survey and so should everyone else. I wouldnt expect a stranger to share their earnings with me so I would not share with them	1	36
1	0	0	1	1	24	5	I trust in people to do their job and maximize the good of the group. I put in my full 40 cents because it is how I would approach the tasks assigned to me in life	0	36
1	0	0	0.75	0	27	4	I was fairly satisfied with the initial $0.50 provided for participating and wouldn't mind earning more via the game. If I didn't earn as much as I would have expected that would be ok as well.	0	36
1	0	0	1	0	20	4	I was hoping that everyone else would be as possibly generous as I was. I want everyone to get as much money as they can so that we can all walk away with our fair shares.	0	36
1	0	0	1	1	27	2	I'm am a person who thinks of others before I think about myself. I am always willing to bite the bullet in order to make other people happy, or to make sure a group does well.	0	36
1	0	0	0.5	0	54	4	It seemed fair to put in half of the money. If no one else contributes, I still have some bonus left. I'm not willing to completely trust this unknown group and donate all the forty cents..	0	36
1	0	0	1	0	28	5	It's like a prisoner dilemma. However, the greater good of the group is more important socially to me. Only receiving 80 cents rather than 100 is a minimal difference if a greater social satisfaction is attained.	0	36
1	0	0	1	1	29	5	It's the best for the group as a whole - and since I'm already earning money for taking the survey, anything additional that I get (whether it's my 'best advantage' or not) is a bonus to me.	0	36
1	0	0	0	0	18	2	No one on the internet will choose to trust anyone and I'm not going to give away my bonus. It's just a lot easier to give nothing and possibly get more money than everyone else anyways	0	36
1	0	0	1	0	18	2	well its simple logic if we all contribute the max we all get paid more. Granted i am relying on people i do not know but i'm hoping that they see the logic in the situation	0	36
1	1	0	1	0	18	2	Because i'm already getting 50 cents anyway, anything else i get is just a bonus, i hope other people will contribute the same amount, if not, i'm not losing anything, i'm just not gaining as much.	0	36
1	1	0	0.25	1	24	5	I didn't want to contribute all of it and I wanted to be guaranteed some bonus, and I was pressured to think very quickly so I just chose a low number where I'd still contribute something.	0	36
1	1	0	1	1	56	6	I wanted to maximize the combined earnings for our joint effort. Hopefully someone would do the same for me, but it is never a bad thing to put a little good karma forward in the world.	0	36
1	1	0	0.25	0	24	4	I wanted to stave off the possibility that the other person would be screwed over if they sent all 40 cents (if I sent nothing they would lose that too) but minimize my risk as well.	0	36
1	1	0	0	0	21	4	To be honest, I was just being selfish because the money seems insignificant. I haven't met the other three people, so I wouldn't know whether or not they would want to support the group or not.	0	36
1	1	0	1	0	27	5	When working in a group, I put the group's best interests before my own. I want the group to benefit from my decisions rather than receiving any personal gain. I do not like to be selfish.	0	36
1	1	0	1	1	30	4	You know how there's always that one jerk in a group that screws things up for the other members? I didn't want to be that jerk. Besides, I didn't have anything to lose by being generous.	0	36
1	0	1	0.75	0	30	3	At a 40 cent contribution, the chance for earning the highest bonus(60 cents) was not acceptable. i would rather keep my 10 cents for myself, earning 20 cents bonus instantly, while still receiving the group bonus	0	36
1	0	1	0.75	1	33	5	Because it was a bonus. I already received money for doing this task. However, I still wanted a little bit of a bonus, so I kept $0.10 for myself and added $0.30 to the group pot.	0	36
1	0	1	0	0	29	5	I don't think the other players will contribute anything since we don't know eachother, so why should I do them any favors. I stand the most to gain by keeping all my bonus money to myself.	0	36
1	0	1	1	0	24	2	I don't trust others to put out their money, therefore I will not put in mine either. If I find they did I would give it all to the group effort and keep none for me.	0	36
1	0	1	0.5	0	24	4	I felt that a 50-50 split of what i keep to what i give up made the most sense. It guaranteed I made at least 20 cents while giving an equal amount to the group.	0	36
1	0	1	0.25	0	22	4	I wanted to hedge my bet so I bet some money into the pool, but I didn't want to bet much because I can benefit more if I keep all my money and everyone else donates.	0	36
1	0	1	0.5	1	47	5	The best thing for me is to keep some of my money and the best thing to do for the other person is to give him all of my money. So I picked the middle ground.	0	36
1	1	1	0.5	1	51	2	i decided on a whim i'd try contribuuting less then the group to see how i made out but i also felt under pressure with the time limit so it wasn't a well thought out answer.	0	36
1	1	1	0.75	1	36	2	I've always been burned by these type of surveys. Most people tend to keep as much money for themselves than to do what is best for the group. So I decided to be a little selfish.	0	36
1	1	1	0.5	1	27	5	It was midway between keeping some for myself and contributing to the group. If everyone else decided to be selfish, it wouldn't be a total loss for me, but I was still at least giving something.	0	36
1	0	0	0	0	19	2	Because I know the typical mTurk worker and how they want to get as much money as possible. Thus I contribute to the utterly typical stereotype in hopes of acquiring the most amount of money	0	35
1	0	0	1	1	21	4	I am happy with any kind of bonus and if I can help my group out by contributing a large amount that they might need more than me then I am fine with that decision.	0	35
1	0	0	1	1	43	5	I chose 40 cents because I thought that would benefit the most people with the most money. I'm still not sure I completely understood the payout amounts but I did what I thought made sense.	0	35
1	0	0	0.5	1	22	5	I couldn't assume that the other person will contribute all their money to benefit me and I also wanted to remain nice and still benefit from it. So I donated what I thought was reasonable.	0	35
1	0	0	0	0	19	4	I didn't trust the other people to give up money and so I didn't want to be the one left out. Plus it is very indirect and I never see the people that I'm jipping.	0	35
1	0	0	1	1	39	6	I feel that if we all contribute the highest amount, we are all assured a chance at a fairly decent return. I put my trust into the other participants in the study to reason similarly.	0	35
1	0	0	1	1	23	5	I thought I should do what benefitted the group most -- this way I have a decent chance of getting alot back if everyone does it, and if not then at least I'd get half back.	0	35
1	0	0	0.75	0	29	4	I wanted to contribute to the group so we all would get a bonus. I threw 30c in just incase no one decided to chip, so I'd have 10 cents left as my own bonus.	0	35
1	0	0	1	0	26	2	I wanted to help the group as a whole, and I am hoping that all of the other group members wil make the same choice so that we all get the max amount of money.	0	35
1	0	0	1	1	29	4	I was hoping that the other participants would see that the best option for the group as a whole was to give all 40 cents and that they would all hopefully do the same thing.	0	35
1	0	0	0.5	1	18	2	I would like both the other person and I to benefit. Because I do not know how the other person will choose, I decided the best way to do this is to half the money.	0	35
1	0	0	0.5	0	23	4	I would love to have donated it all to the cause, but I don't trust the random internet strangers. This way I donated some, and if they donated none of theirs, I didn't get burned.	0	35
1	0	0	0.5	0	26	5	It was the middle of the road. You usually cannot trust people online so I chose to take the middle of the path, leaving some money for me but also contributing some to the pool.	0	35
1	1	0	0.5	1	25	2	At the very least, I would still be left with 20 of my original 40 - regardless of what other people contributed. I didn't want to be stingy, but I did not want to lose everything.	1	35
1	1	0	0.5	0	24	4	I chose to contribute that amount because it seemed like a fair balance between the selfish and altruistic impulses, since I do not know how those same impulses are playing out in the other participants.	1	35
1	1	0	0	0	24	4	I chose to not contribute any money in the hopes that the other players would contribute $0.40, which would give me 100 cents or 1 dollar earned. Also, there is no risk to this move.	0	35
1	1	0	0.5	1	31	2	I didnt want to be greedy taking all the money because the other person was voting for Obama as well. Im hoping the other person was thinking the same thing when they made the decision.	0	35
1	1	0	0.25	1	25	3	I just gave him/her 10 cents which will double to 20, if I don't get any back that's ok, I wont lose much but it must suck to not get anything so i gave 10.	0	35
1	1	0	0.25	1	20	4	I wanted to make sure I'd get some sort of a bonus and didn't want to take the risk of not getting any. I also didn't want to be mean and not give them anything.	0	35
1	1	0	0.5	0	19	4	I was actually pretty sure the other guy would screw me over, but maybe he'll see that I didnt, and then feel slightly guilty, and do something actually good later to make up for it.	0	35
1	1	0	0.5	0	29	4	I was hoping the possible selflishness of the rest of the group would benefit us all greatly, rather than selfish people hoarding all of their funds to themselves and benefitting from the generocity of others.	0	35
1	1	0	1	1	36	2	If I was given this money and have the opportunity to double it, why not contribute the whole amount. I didn't have it to begin with, so if I lose it, I wouldn't miss anything	1	35
1	1	0	1	1	21	4	If i were to give them 40 cents and they were to give me 40 cents then we would both be making 80 cents. I am not greedy and I would hope they weren't either.	0	35
1	0	1	0.5	1	47	5	I am not really sure. I picked half the amount on purpose, but I think I just did it randomly. When I saw the time limit, I just scanned the answers and picked that one.	0	35
1	0	1	0.75	1	29	5	I generally don't expect people to be kind in reality so I kept .10 in case no one else made a group contribution. But I try to be kind and sharing so I contributed .30	0	35
1	0	1	0.75	1	28	6	I wanted to be a team player, but I didn't want to be completely taken advantage of. So I kept some to myself just in case, but still contributed quite a bit. A good compromise.	0	35
1	0	1	1	1	45	3	I was putting faith in the group as a whole vs. gambling to keep my percentage and one or all the rest of the group doing the same whereas we all end up with nothing.	0	35
1	0	1	1	0	29	5	Normally, I would have chosen to keep my bonus to myself, but for some reason I thought that knowing the other participant preferred Obama in the election made me trust him/her a little bit more.	0	35
1	1	1	0.5	0	19	4	I am frequently gimped by other people/requesters. I want to allow money to other people if it benefits them, but I also want to save some for myself in case they decide to be greedy.	0	35
1	1	1	0.5	0	28	5	I didn't want to hoard everything but I didn't want to risk getting nothing due to greedy people, so I kept half for sure and threw in the other half to see what would happen.	0	35
1	1	1	0.5	0	21	4	I kept half to ensure I didn't lose everything, but I am thinking that enough people contributed that we will all benefit at least to the same amount we would get if we kept everything.	0	35
1	1	1	1	1	19	4	I trust other people on this site to usually look out for everyone because we are all in it for the same goal, so I contributed my entire 40 cents to avoid short changing someone.	0	35
1	1	1	0.5	0	25	5	I wanted to get the best of both words. I wanted to keep some of my contributions to maximize my earnings, but also didn't want to be too greedy and keep it all for myself.	0	35
1	0	0	0	1	27	4	Honestly, I was trying to make the most money for myself. I usually am fair, but have noticed that I always get burned on here, so this time I was looking out for myself.	0	34
1	0	0	1	1	35	4	I chose to contribute all of the money, because in doing so all parties involved have the opportunity to make an equal amount of money (which I think is the fairest of the choices).	1	34
1	0	0	0.75	0	25	4	I contriubuted as much as I thought I should. I did not want to be the one that didn't contribute at all but I also didn't want to give up all of my bonus.	0	34
1	0	0	0.75	1	46	6	I figured most would not contribute the whole dollar amount, so I went with the closest option, so if they didn't contribute, then I was going to have a nice return on my investment.	0	34
1	0	0	1	0	23	4	I hoped that the person would be kind enough to do the same for me as I did for him by giving him all that I had. Making it benificial to both of us.	0	34
1	0	0	0.5	1	26	4	I tried to pick what I felt was the most fair. I don't know whether the other person will decide to give me anything, so by giving them half, I will still have something.	0	34
1	0	0	1	0	26	5	I wanted to get a good bonus, but I also wanted to be fair to the other group members. If I am expecting them to contribute their money, I should contribute mine as well.	0	34
1	0	0	1	0	22	6	I was feeling generous, I don't think anyone else will choose to donate that much, but I was hoping I could give someone a small bonus, even if it cost me all of mine.	0	34
1	0	0	1	1	24	5	I was hoping that my group members would feel similarly that if we worked together, we could all gain as much money as possible. I thought this was the best decision for the group.	0	34
1	0	0	0.75	0	26	2	Since it was a game I wanted to win so I did not contribute everything. However, I did contribute 30 cents because I did want my opponents to benefit fairly from this test too.	0	34
1	0	0	1	0	22	5	Someone has to contribute in order to make more of a bonus, and its not a big deal to throw in the whole bonus, since I still get paid a base amount either way.	0	34
1	1	0	1	1	22	5	Because I don't have the money yet, so I don't mind losing it. It would be really cool if everyone contributed the highest amount and we all get the max amount. If not, whatever.	0	34
1	1	0	0	0	23	4	I am guaranteed an extra 40 cents this way, and possibly a bonus if the other person chooses in the way favorable to me. Very little risk and still the possibility of an upside.	0	34
1	1	0	1	0	24	5	I believe in giving the most to the group since it seemed that it would be best for all parties that participate. I don't believe that being selfish would be beneficial in this situation.	0	34
1	1	0	0.5	0	22	4	I contributes the money I did because Im not greedy with what I share to others and willing to see how others react to what they share or to see how greedy they react.	1	34
1	1	0	1	1	20	2	I figured I would at least give the other person a chance. It such a small sum of money, even if I lose it, it's okay. Trusting someone I don't know seems work it.	0	34
1	1	0	0.25	1	29	4	I honestly do not know what made me want to contribute 10 cents. This whole survey was sort of confusing as I really dislike math and it is not one of my strong suits.	1	34
1	1	0	1	1	34	6	I made my decision because I realize it's a fairly low stakes thing. I hope that we both made the same decision, but if we didn't it's ok, it's not that much money anyways.	0	34
1	1	0	1	1	23	5	I'm hoping that everyone else will see the benefit for the group as a whole and not try to be selfish. The greatest benefit for the group is for everyone to double their money.	0	34
1	1	0	0.4	1	29	5	I'm not really sure. I didn't want to be the lowest contributor because I did want to chip in. However, I know people are greedy and I didn't want to get taken advantage of.	0	34
1	0	1	1	0	23	5	because if i had decided to keep the bonus for myself it may potentially maximize but most likely the others would not so i decided to help them and see what they would do.	0	34
1	0	1	0.5	1	20	4	I contributed half because, hopefully, other people will contribute too and we'll all make more money. But I held half back so that even if my fellow group members aren't generous, I'll have something	0	34
1	0	1	1	1	28	5	I made a decision to play in good faith and hope that the others did the same. Honestly, if we were playing with dollars rather than cents I probably would have kept it all.	1	34
1	0	1	0.2	0	28	2	I wanted to contribute, but I expected to get stiffed in return, so I didn't contribute too much. I WANTED to contribute all, but I didn't think that would be in my best interest.	0	34
1	0	1	1	0	26	5	I wanted to maximize the groups profits. I hope everyone else had the same goal. I felt it was my duty to do the 40cent contribution as that's what I hope everyone else did.	0	34
1	1	1	0	0	26	5	I am someone who believes that guaranteed money is more important than taking a risk. By keeping my 40 cents, I am guaranteed that money, with bonus money coming if others decided to contribute.	1	34
1	1	1	1	0	19	4	I'm a giving person, I'd rather contribute than be selfish and keep the money for myself. I don't care how much as I make, If I can help others make more, That'd be wonderful.	0	34
1	1	1	0.5	0	25	5	We were not given a lot of time to make our allocation, so I feel that people will select the middle option because you can't really lose nor win. It is the safest bet.	1	34
1	0	0	1	1	55	4	Because I trust that people mean and follow though with what they say and the instructions stated that everyone would benefit with the best possible amount in return if contributed the maximum amount.	1	33
1	0	0	1	0	33	5	I am a giving person. I don't care if others feel the same way. i follow my own path and will do what is best for the group even if they are strangers.	0	33
1	0	0	1	0	33	5	I am a giving person. I don't care if others feel the same way. i follow my own path and will do what is best for the group even if they are strangers.	0	33
1	0	0	1	1	30	4	I decided to put full trust in the other worker to do the right thing and send me $0.40. I decided to not let political opinion sway my trust in the other person.	0	33
1	0	0	0	1	23	5	I did not want to chance the other person not giving me any money so I wanted to make sure that I would have at least the amount that I started off with.	0	33
1	0	0	0	1	26	6	I do not really like to think a long time about math. It just seemed like the best option because of the fact that you only gets 1 cent per 2 cents given.	0	33
1	0	0	0.25	1	31	5	I felt I should give something even if I was supposed to make out better giving nothing. Karma. What goes around comes around, I'll find a quarter on the street tomorrow, maybe more.	0	33
1	0	0	1	1	59	2	I felt like the other person would know that the best strategy would be if each person gave the other all of the 40 cents so both parties would get double the amount.	0	33
1	0	0	0.5	1	53	5	I gave the amount to my partner because I thought they would give me some money so I gave them some too. I picked a mid range so each of us would benefit.	0	33
1	0	0	1	1	50	6	I prefer to do what is best for the group, and hope the others would do the same, as it benefits us all as a group if we all donate the highest amount.	0	33
1	0	0	0.85	1	33	4	I'm not sure exactly. I had to decide quickly & it seemed like a nice amount to balance my making money with helping my opponents out. Not sure why I cared about the opponents...	0	33
1	0	0	1	1	20	4	In general people share, so my hope were that the other person would be the same way, even if not; i see people literally throw a lot more than 40 cents away everyday.	0	33
1	0	0	1	1	41	5	It would help the overall group, which in turn helps the individual even if the payout may not be as high. If everyone thought of the overall group then it would benefit everyone.	0	33
1	1	0	0.5	0	26	5	I didn't want to be greedy and be the only person that didn't donate any money. I donated half of the bonus because I would be satisfied with receiving any bonus at all.	0	33
1	1	0	0.25	0	68	4	I didn't want to be stingy, but I didn't want to be a sucker either, so I chose an amount that I was comfortable that I wouldn't be either of those two categories.	0	33
1	1	0	0.5	1	36	5	I felt bad to other players if I did not contribute at all, but I could not trust other players to contribute all their money at the same time, so I contributed half.	0	33
1	1	0	1	0	30	2	I figured everyone would do what was best for the group. I am skeptical that I made the right choice, but ultimately it ws only a few cents to I took the gamble.	0	33
1	1	0	1	1	26	5	I used the logic that if everyone in my group donates 40 cents, we will all profit. If no one else does, then the loss is still not bad enough to be greedy.	1	33
1	1	0	0	0	24	2	I wanted to maximize my profits. Without any interaction with the other person before hand, I had no idea what choice he was going to make, so I was selfish in my choice.	0	33
1	1	0	0.5	0	29	4	I was going to do the full .40 but I wasn't sure how greedy the 3 other people were going to be. So, I decided to contribute .20 instead of the full .40.	0	33
1	1	0	0.5	0	18	4	I was unsure of how some people would chose to go. But, since it was bonus anyway, I put in a little more than I would have if it wasn't called a bonus.	0	33
1	1	0	0.5	1	27	5	I wasn't sure how the others would contribute, so to be fair, I only contributed half of my amount. I didn't want to lose too much but didn't want to cheat the others.	0	33
1	0	1	1	1	42	4	I feel I benefit more by helping someone make more money than if I try to keep all of the money for myself. If both of us feel this way, we both benefit.	1	33
1	0	1	0.15	0	23	4	I figured that the other people in the group would play it safe and not contribute their money, so I played it safe as well so I could have at least 40 cents.	1	33
1	0	1	0.5	0	20	4	I have a hard time trusting people I cannot see or be in contact with. I thought the amount I contributed was reserved but equal in the trust I put in the others.	0	33
1	0	1	0.75	0	19	4	I mostly have faith that the others will actually contribute money to the pool, but decided to keep ten cents to myself in case no one actually did put money in the pool.	0	33
1	0	1	0.75	0	20	5	I thought thirty cents was a decent amount to give, and keep 10 cents for myself. I know 40 cents is most profitable, but I am concerned that I'll end up with nothing.	0	33
1	0	1	0.75	0	21	2	I wanted to secure at least some of the money for myself but I trust other people to donate a good amount of money so I added 30 cents of my 40 cents.	1	33
1	0	1	0	0	22	5	I've seen how people share money and the biggest outcome for me is to keep all my money. Therefor regardless of what others decide to share I will still have my 40 cents.	0	33
1	1	1	0.5	0	23	5	20 felt like a safe option. Enough for the other person to get a decent bonus, and enough where I wouldn't regret losing it if they decided to keep all of their money.	0	33
1	1	1	0	0	28	5	I am very cautious and I like to have the sure thing if possible. So in this case my selfishness came to the forefronnt and my issues with trusting other people. Especially strangers.	0	33
1	1	1	1	1	30	5	If we all contribute, we all get a decent payout. If one holds back, he gets the better payout, but he should feel guilty about that. I couldn't do that to other people.	0	33
1	0	0	1	0	32	4	I believe at least one other person would contribute all 40 and then I'd be where I started at minimum. Hopefully more do and then it'll be better for all of us.	0	32
1	0	0	0	0	22	4	I believe that there was no reason to trust the other person since all I knew about them was political affiliation which frankly means nothing in the way of giving or taking.	0	32
1	0	0	1	1	31	6	I chose to contribute the amount I did because I was hoping my competitors would do the same and then we would all have something (instead of one person winding up without).	0	32
1	0	0	1	0	59	3	I felt that we should put our political differences aside and do the 'bipartisan' thing, maximize the benefits for both of us. I am hoping the other person feels the same way.	0	32
1	0	0	1	0	29	5	I hope that everyone in the world can see the benefit of working together to solve goals. I think that the total human potential is greater than the sum of its parts.	0	32
1	0	0	0.5	0	22	4	I split the bonus half and half, because I felt that was the fairest choice. Both myself and the other person get equal amounts of my bonus, independent of what they chose.	0	32
1	0	0	1	0	41	4	I think in surveys people tend to act a little self-consciously when it comes to how people judge them. So I'm betting everyone added 40 cents for the 80 cent bonus.	0	32
1	0	0	0.75	0	23	5	I tried to contribute most to the group because I feel that it will benefit the most overall. I'm more of a group thinker than someone who is just out for themselves.	0	32
1	0	0	1	0	38	5	I wanted to do what is best for the group even though I might not make the optimal amount of money myself. If I was starving my response would have been different.	0	32
1	0	0	0.5	0	23	4	I was hopeful that the others in my group would contribute as well, but I was also a bit weary. I didn't want to give all of my money just in case.	0	32
1	0	0	1	1	21	4	If, as a group, we benefit the most when we contribute all that we have, then I'd like to believe that the others would do the same as me and contribute everything.	0	32
1	0	0	1	0	29	6	In these games it is more important to help the group than it is to help yourself. If this game was based on millions of dollars, my decision would be very different.	0	32
1	1	0	1	1	21	3	I have nothing to lose in giving people more of my share, if it helps another person than it is good, but it doesn't have that much of an effect on me.	0	32
1	1	0	0	0	24	6	i made my decision based on how much money I would make. i wanted to maximize my own profit and decrease the other person's profit as much as possible. i am greedy.	1	32
1	1	0	0.25	0	27	5	I made the decision because I figured that if I was too aggressive, I would not make any bonus, but if the other person was more aggressive, they would only benefit me.	0	32
1	1	0	1	1	36	6	i would hope we would both choose to give the full amount to the other person. also, the risk is low so that if we don't, i don't lose out on much	0	32
1	1	0	1	0	21	5	To better my self and the group around me. Also, forty cents alone is alright to me, and the bonus was a negligible amount. Also, I have faith in my other partners.	0	32
1	0	1	0.65	0	38	4	By giving 26 cents, the others would get 13 cents, and I would keep 14. This would be as close to a 50/50 dividing of my funds that I could think of.	0	32
1	0	1	0.75	1	25	5	I always try to make sure that everyone gets the most money, but I have been burned a few times before. So I kept a little but contributed most of my bonus.	0	32
1	0	1	1	0	36	6	I believe everyone is smart enough to know that if they keep their share with them then all might do the same, so better take chance and do good for entire group.	0	32
1	0	1	0	0	33	3	I didn't trust the other people participating in the game enough to donate the maximum amount. It was safer for me to not donate anything. I expect them to do the same.	0	32
1	0	1	0.5	0	37	6	I felt it was fair to give half of my money away to increase the bonus of the other individual but also keep half to guard against getting no bonus at all.	0	32
1	0	1	0.75	0	26	5	I mostly trusted that the other person would do 40 cents, expecting me to do 40 cents, but I kept 10 cents for myself in case they decided to do no cents.	0	32
1	0	1	0.5	1	28	5	I thought that it would be nice to give them half and then even if they didn't give me anything, I would at least keep something and they would get something too.	0	32
1	0	1	0.75	0	23	5	i wanted to contribute a large amount hoping others will do the same. since the question asks in terms of cents, its easier to do this. kept 10 cents to be safe	1	32
1	0	1	0.75	0	21	4	I wanted to contribute a lot so that we could all have a good bonus. But I did not contribute it all in order to protect myself if no one else contributed.	0	32
1	0	1	0.75	0	26	5	I wanted to contribute a lot to the group, but hold some in reserve in case the other participants were free loaders and didn't contribute so I'd receive at least some bonus.	0	32
1	0	1	0.25	0	21	5	I wanted to help the group some, and try to help myself as well. I would of put it all in the group, but usually people just keep the money for themselves.	0	32
1	0	1	0.75	1	19	2	I wanted to trust that my group would see the benefit of contributing but I kept 10 cents for myself just in case they decided they would be safer keeping their money.	0	32
1	0	1	0.5	1	30	5	I'm not sure if I can trust the other person, so I didn't want to send the total amount. Sending half my amount seemed like a good compromise between generosity and caution.	0	32
1	1	1	0.75	1	35	5	I always feel like you should help others if given the chance. I gave a good portion and hope for the best. I kept a little just in case people feel greedy.	0	32
1	0	0	1	0	22	2	I already had .50 cents of earning, donating the other .40 is excess money. If I make an extra dollar sweet, but I received the payment any extra is a bonus.	0	31
1	0	0	0	0	21	4	I believed the other players would also choose the best option for themselves (witholding the 40c) and so in order to preserve my chance at a bonus I did the same	0	31
1	0	0	1	1	23	4	I chose to contribute the amount I did because I hope the other group members would contribute the same amount and all of us would be able to share more together.	0	31
1	0	0	1	0	30	2	I contributed the amount I did (the full 40 cents) because I had a gut feeling that the rest of my teammates would do the same thing, and maximize our bonus.	1	31
1	0	0	0.25	0	28	5	I felt 10 cents would give me a decent bonus even if everyone else decided not to contribute. In hindsight, I probably would have done more, but that timer surprised me.	0	31
1	0	0	1	0	23	5	I felt that it would make more people happy to contribute to the group. I hoped that the others would be willing to give a little to earn an equal amount	0	31
1	0	0	0.5	0	26	5	I figure at half of the money I would even out the odds of giving a lot and no one else giving any, and giving none and everyone else giving everything.	0	31
1	0	0	1	1	51	3	I figured I should give the other person all of the money because it was bonus money, and also because I would appreciate it if they gave me all the money.	0	31
1	0	0	0.5	1	21	4	I gave away half so even if they didn't give me anything then I'd at least get something, and I wanted to be nice and make sure they got something too	0	31
1	0	0	1	0	26	4	I had already earned the 50 cents. I figured I could take a gamble and hope that the others would see the logic in donating their entire 40 cents as well.	1	31
1	0	0	1	1	24	4	I like working as part of a team towards a greater goal. so I hoped that others would contribute all of their .40 and it would pay off in the end.	0	31
1	0	0	1	0	37	5	I made the decision based upon fairness. i would like to see everyone benefit from the process. I think most people are fair, so I am hoping for a decent bonus.	0	31
1	0	0	0.5	0	26	1	I thought 50% was a good compromise, considering I don't know how these people are going to contribute. This way I am helping the group, while insuring my own financial gain.	0	31
1	0	0	1	0	35	5	I wanted to share my wealth, which will allow me to give him 80 cents and if he pays it forward he would give me the amount to make 80 cents.	0	31
1	0	0	1	1	25	4	I would hope that the other people would want to make the right decision for the greater good as I have so that we can all equally benefit from the game.	0	31
1	0	0	1	0	43	5	Since I did not have any way of knowing what the other group members would contribute I chose to contribute my entire amount for the potential best outcome for the group.	0	31
1	0	0	0.5	1	21	4	The amount I was given to divvy between the others and myself was a bonus, so to me it was extra money that I could split between all four of us.	0	31
1	0	0	0	0	34	5	The amount of 0 gives me the best chance to get the highest payout. This is because I decided I could not trust the other players to give to the project.	0	31
1	0	0	0	0	26	6	The last time I tried to get a bonus witha different surveyor I got nothing bc I gave everything. So this time I took the money I knew I could get.	0	31
1	0	0	1	1	24	4	With these types of choices on mturk, I nearly always go with the one that'll help everyone the most and hope that everyone else does the same. It just makes sense.	0	31
1	1	0	1	0	30	2	I chose to give all because it would make someone happy and hoped they would do the same. Even if I didn't get the favor returned I did not lose anything.	0	31
1	1	0	0.75	0	45	6	I chose to give the other person the benefit of the doubt and transfer 30 cents to him. I chose 30 rather than 40 because I was not completely trusting though.	0	31
1	1	0	0.7	1	18	4	I didn't want to be greedy (for the sake of the group), but I figured in the worst case scenario, I still walk away with an acceptable amount of pocket change.	0	31
1	1	0	1	0	26	2	I do my best not to be a greedy person, and therefore invested in the goal that had everyone gaining the most bonus. Hording it to myself wouldn't feel right anyway.	0	31
1	1	0	0	0	26	5	I feel that it is important to ensure yourself the best possible outcom in any situation while also minmizing risk. I felt like i made the least risky decision for myself.	1	31
1	1	0	1	0	25	2	I felt that just because we have different political ideas, doesn't mean we can't work together. I gave the other person the benefit of the doubt and decided to trust them.	0	31
1	1	0	1	0	21	3	I want the group to succeed, and I think it's fair that we all double our money. Selfishness might get me more but going all out pays off in my opinion	1	31
1	1	0	0.75	1	29	5	I want to be generous and give my team the best outcome but do not want to open myself up to too much risk (ie, by giving all of my bonus)	0	31
1	1	0	0.5	0	19	1	I wanted to benefit the group as a whole, but I also didn't want to risk losing too much of my bonus if one of the other group members was selfish.	0	31
1	1	0	0.75	0	27	5	I wanted to make sure I got some bonus in case everyone didn't contribute, but i also wanted to contribute to the group to maximize overall benefit and not seem greedy.	0	31
1	1	0	1	1	25	5	I would not really be upset to lose money that was just given to me, so I thought I would try to see if the other person would maximize our bonus.	0	31
1	1	0	0	1	24	4	I've been charitable enough for the past few months, I need to start saving money-- and this may make me look greedy, but that is how I would play the game.	0	31
1	1	0	1	0	23	5	It's not much money, so I'd rather do what seems right than what seems best for me. With more money on the line, I might contribute a lower percentage of it.	0	31
1	1	0	0	1	27	4	The fact that I do not know nor will I have any interaction with the people in it made me feel not so guilty about acting in my own self interest.	0	31
1	0	1	0.5	0	34	4	I believe in making the best decision for the whole group, but I realize that others may not feel that way and so I should take some steps to protect myself.	0	31
1	0	1	0.5	0	23	4	I think most people expected the others to not contribute 100% of their bonus so I decided to do half, giving incentive for others but also keeping part of my bonus.	0	31
1	0	1	0	0	20	6	I wasn't sure whether or not the other person would give me any of the cents so I decided to play it safe and guarantee at least 40 cents to myself.	0	31
1	0	1	0.5	1	43	5	That way, I am contributing to the team project but also keeping something, in case the rest of the team decides not to contribute much and the profits are not high,	1	31
1	0	1	0.5	0	48	5	Wow, I only had 10 seconds. I clicked 20 cents. I figure I would keep some for myself, and give some away (found money per se) and hope for the best!	0	31
1	1	1	0.5	0	24	5	I figured half my earnings was a safe amount I would be willing to lose. I do not have a large amount of faith in others, but I have a little.	0	31
1	1	1	0.25	1	28	5	I just felt reluctant to contribute more money even though it would benefit the group as a whole. I suppose I felt greedy and concerned that other members wouldn't contribute much.	0	31
1	1	1	0	0	21	4	I made my decision of keeping all of the bonus, 40 cents, because I was afraid that if I gave away any of my money I might not receive any back.	0	31
1	1	1	0.75	0	28	5	I wanted to hold onto a little bit in case everybody decided to be selfish, but put most of my bonus money into the pot in hopes things would work out.	0	31
1	0	0	1	1	37	4	Because everyone here is trying to earn money for things they need. I'd rather offer the most in the hopes that everyone would benefit than try to just benefit myself.	0	30
1	0	0	0.5	1	27	5	giving half of the money ensures me some money as well as the other person. As long as the other person felt the same way, it's a win-win situation.	0	30
1	0	0	1	1	25	5	I am not concerned about getting rich, I am more curious if the other person would really give their money so we both came out even and gave the same.	1	30
1	0	0	1	0	61	2	I assumed that everyone would make the contribution that would benefit the group as a whole. If everyone makes the maximum contribution, then everyone receives the maximum bonus or benefit.	1	30
1	0	0	1	0	32	6	I didn't realize it was timed and I didn't have time to really think about it so I just went with what was best for the group as a whole.	0	30
1	0	0	0.5	0	24	5	I figured I would contribute some, but not all of my money because I did not fully trust the other members. I feel like others will make the same decision.	0	30
1	0	0	1	1	65	5	I guess I am a little bit of a gambler, because I chose to go all in with my 40 cents and reap the same rewards as my group members	0	30
1	0	0	1	0	21	4	I made my decision to benefit the entirety of the group whether there actually was a group or not did not affect my decision I acted as though there was.	1	30
1	0	0	1	0	25	6	I simply decided to take a chance and hope that others would contribute the entire sum as I did. I prefer to be optimistic and see the best in others.	0	30
1	0	0	0	0	28	5	I thought if the person is a republican chances are he probably only cares about himself and would not send me anything so I decided to not send them anything.	0	30
1	0	0	1	1	37	5	I want the entire group to benefit as a whole, even though I know I would probably make more if I contributed nothing. I like to be a team player.	0	30
1	0	0	0.5	1	37	2	I was thinking if I gave half I wouldn't be completely out if they didn't return it but that maybe they would give half too and that would be nice.	0	30
1	0	0	0.5	0	18	2	I wasn't sure how much I could trust the other person, despite them picking Obama also. Therefore, I gave myself 20 cents to make sure I still got some bonus	0	30
1	0	0	1	0	21	5	I will assume the other players want a higher payoff then what they started with and it is in all of our best interest to contribute all of our money.	0	30
1	0	0	1	0	19	4	I would like to maximize the amount of money that BOTH of us can obtain. That seemed fairest to me so I chose the 40Cents hoping the other would too.	0	30
1	0	0	1	0	30	1	it was a gamble. from reading the instructions it seemed like if 2 of us contributed everything we would all profit. i was hoping i was not the only one.	1	30
1	0	0	1	0	36	6	It was, honestly, too much to think about. And since only cents were on the line, it seemed like if I went all in the other 3 people would benefit.	0	30
1	0	0	1	0	33	3	It's money I didn't have in the first place, and by contributing the maximum amount I hopefully give myself the opportunity to earn the maximum reward if everyone else cooperates.	1	30
1	0	0	0.7	0	64	5	Strategy-I think the others will give less, but if i understood it, giving more than they do means a higher payoff for me. (but I didn't do the actual math.)	0	30
1	0	0	1	0	20	4	The greatest reward comes from everyone putting ALL their money in. Therefore, I want to maximize the opportunity to get the maximum reward. I have to put my money in.	0	30
1	1	0	1	0	20	4	Because it would benefit both me and the other person. If i could be nice enough to risk my whole 40 cents, he should feel obligated to return the favor.	1	30
1	1	0	1	0	19	4	I hope that the rest of the group will realize that by us all contributing 40 cents everyone can get a reasonable payoff as long as no one is greedy.	0	30
1	1	0	1	0	19	4	I hoped everyone would contribute the 40 cents and so I did it as an act of good faith. And it's not a huge loss if other people didn't contribute.	0	30
1	1	0	1	1	41	5	I kind of confused me, but I thought that it would benefit eveyone better by donating my 40 cents. I would rather help everyone a little than just help myself.	0	30
1	1	0	0	1	30	2	I made my decision because every time I try to do the right thing and try to benefit both parties, I get screwed and I am slowly learning my lesson.	0	30
1	1	0	0	0	30	5	I thought this would be the best way to maximize my bonus amount. I did not want to share my money with others and risk them not doing the same.	0	30
1	1	0	1	1	41	5	I will take my chances and contribute the whole 40 cents hoping the other team members will do the same. If not - well, 40 cents is not a big loss.	0	30
1	1	0	1	1	25	2	I'm sure the other people need the bonus money as I do. There's no reason to be selfish, especially when it would make a difference of only a few cents.	0	30
1	1	0	1	1	52	5	Since the money was free to me, I hoped for the best and contributed it all. When in doubt, I prefer to trust others and, again, the stakes were low.	0	30
1	1	0	1	0	33	2	The 40 cents is a pretty trivial amount taken on its own, and was easy to take a loss on it if the rest of the group doesn't go along.	0	30
1	1	0	1	1	23	2	The only way both of us would win is by giving that person 40 and hoping they will do the same to double up the bonus.Theres no winners or losers.	1	30
1	1	0	1	1	39	2	Well. forty cents isn't a lot of money, Win or lose its all a matter of playing a game. Its good to give,whether or not I get anything back,its okay.	1	30
1	0	1	0	0	18	2	i chose to keep my money because i am not sure if the others contribute their share. it is more financially safe and effective to keep all of the money.	0	30
1	0	1	0.5	1	23	5	I figured keeping half for myself and giving half to the group seemed most fair. I'd get to keep a set amount of money, while still contributing to the group.	0	30
1	0	1	1	0	22	4	I knew keeping all my money while the other guy potentially gave me all of his would be a dick move, so I decided to go the mutually beneficial route.	0	30
1	1	1	0.2	0	31	5	I feel like most people aren't going to contribute much, so I'm better holding on to my bonus money, but I felt bad giving nothing, so I gave a little	0	30
1	1	1	1	0	20	4	I made my decision in hopes that the others would do the same. I felt rude keeping it all, so I just gave it all away. It's only bonus, anyway.	0	30
1	1	1	0.25	0	26	6	I'm pretty greedy, I wanted to keep all of it, but I thought that the others would think better of me if I contributed some. Even if it is anonymous.	0	30
1	1	1	0.5	0	37	4	Well I like to risk half and keep half I felt like i did my due dilegence of covering my ass but yet contributing. People can't say i didnt try.	1	30
1	0	0	0.5	1	24	5	Although, it will most likely not be beneficial to me, I prefer to do what's best for the group as a whole versus hoarding all the money for myself.	0	29
1	0	0	0.5	0	21	2	because i dont want to be stingy and not share at the same time if someone with me is stingy i dont want to let him reap the reward	0	29
1	0	0	0.25	0	45	5	because I wanted to share something, but I'm currently poor enough that I honestly need every cent I can get and don't, therefore, have much I can really share.	0	29
1	0	0	1	1	33	3	Because it's such a small amount of money that it won't make a difference in my life, so why not give it all? It might make the group happy.	1	29
1	0	0	1	1	44	5	Hoping that the others would also be fair so that we would all benefit. I'm willing to share. Better to have faith in people than walk around being negative.	0	29
1	0	0	0.75	0	40	4	I am not totally sure why I chose the amount I did. It was the first amount that came to my mind, so that is what I went with.	1	29
1	0	0	1	0	18	2	I contributed the maximum amount so that the group's outcome as a whole would improve, and hoped the rest of the members of the group would do the same.	1	29
1	0	0	1	0	20	4	I figured if everyone chips in, we can all make a small bonus. If I don't get it, not a big deal, it's not a large sum of money.	0	29
1	0	0	0.25	1	25	5	I gave the person 10 cents because I am not sure if he will give me money back or not, but I would like to try with 10 cents.	1	29
1	0	0	0.75	0	31	4	I have poor math skills, and I'm not sure about the last answer I gave when calculating my bonus, but it seemed like a decent return for the investment	0	29
1	0	0	1	1	22	5	I hope that everyone else also puts in all 40 cents. I already have the 50 cents that I expected for the survey so anything else would be extra.	0	29
1	0	0	1	0	38	5	I made my decision in the game because i believe that the other two players will also be willing to benefit the group as a whole rather than themselves.	0	29
1	0	0	0.75	0	25	5	I made the decision with the hope that i would get a decent return on my trusting investment, but with some backup in case they didn't do the same.	0	29
1	0	0	0.5	1	35	6	I thought it was the most fair way to allow the other person to receive some kind of bonus, while making sure that I would still get some bonus.	0	29
1	0	0	1	0	22	4	I'm too nice. I'd rather the whole group get, on average, the most amount of money, rather than just one person getting the most. I think that's called communism.	0	29
1	0	0	1	1	37	4	In hopes that others would do the same and everyone would get the 80cent bonus, it's only fair that everyone would contribute all 40 cents to help everyone else.	0	29
1	0	0	1	0	20	4	It's just a bonus. While it is nice to have it, I wasn't expecting too much in the first place. And someone may need it more than I do.	0	29
1	0	0	1	0	25	6	money (that is, money that was given to me specifically for this purpose), I decided I would give the amount that would cause the most benefit for all involved.	0	29
1	0	0	0.5	0	24	4	Some convoluted concept of morality that would take a while to explain, but I fully understand the rational choice for one trying to benefit themselves is to give 0.	0	29
1	1	0	1	0	31	2	Because I am hoping that the other person is as generous and gives as much as I do, to maximize both of our earning potentials without being overly greedy.	0	29
1	1	0	1	0	48	4	I am gambling that the others will understand that it is to their advantage to the same. I do that in spite of knowing that they rarely do this.	1	29
1	1	0	0	0	27	4	I think everyone else was going to do the same. Actually I am positive everyone else did the same. I would be really shocked if someone shared the money.	0	29
1	1	0	0	0	24	4	I wanted to maximize my own earnings, and I doubted the other participant would've passed any amount as well. I would've made a different decision if I thought otherwise.	0	29
1	1	0	0	0	33	4	It maximizes profit for me. Its +EV for me, unless of course everybody else thinks the same way I do. Giving money into the group is a sucker play.	0	29
1	1	0	1	1	28	2	It's what's best for the group, if the others are smart, they'll do the same. If they're stupid, then I get screwed, but oh well, nothing risked nothing gained.	0	29
1	1	0	1	0	46	5	Maximizing the reward for the other person would give be the best choice (unless you are selfish). You have to trust the other individual to maximize his/her return also.	0	29
1	1	0	0	0	30	4	Not having met any of the other contestants (and not having any emotional connection), I chose to contribute the amount that would produce the highest possible bonus for myself.	0	29
1	0	1	0	1	33	5	I don't trust republicans to be generous to strangers. Nor do I think they would trust a democrat. It seemed likely we would both choose to keep out money.	0	29
1	0	1	0.5	0	20	4	Well i would keep half for myself and give away half to the person i was interacting with so they could have a chance at winning 40 mor cents	1	29
1	0	1	1	0	33	5	Well it just seemed the most altruistic, and was the second highest payout after 0 (which only POSSIBLY gave the highest anyway), so it seemed safer to do that	0	29
1	1	1	0	0	29	4	I decided that if I kept my share I had a better chance at receiving the maximum out of worry that the other contestants would not contribute anything either.	0	29
1	1	1	0	0	28	5	I don't trust anybody, but I don't especially trust Republicans. They are all just greedy and look out for themselves. I'll just take my 40 cents and keep it.	0	29
1	1	1	0.5	1	27	5	I just randomly decided to give half of my 40 cents; I thought it was a good balance between greed (keeping it all) and generosity (giving it all away).	0	29
1	1	1	0.75	0	30	5	If I contribute everything it's better for the group as a whole, but I have to consider that people are selfish, so I kept a smaller portion for myself.	0	29
1	1	1	1	0	25	5	It's not that much money and it would be selfish to keep it all to myself. Plus, it maximizes profits for everybody if we all give away our money.	1	29
1	0	0	0	1	30	4	Because honestly when it comes to making more then the people who are doing it would only be smart if they chose to take the most for themselves.	0	28
1	0	0	1	1	21	4	Because I felt like being nice to the other person in the hopes that they would be nice as well in giving away all of their money too.	0	28
1	0	0	1	0	36	4	Cause it was the way to maximize the amont made. I of course was trusting that the other party would do the same in interest of all parties.	1	28
1	0	0	1	0	28	5	During my childhood I was dependent on contributions from other people for my studies. I am paying back to the society now to support a person like me.	0	28
1	0	0	0.25	0	26	5	I decided to contribute 10 cents because it assured a good payoff for myself. I did not trust the other players to contribute much, so neither did I.	0	28
1	0	0	1	0	27	4	I decided to give the full 40 cents and hope the other person did the same because that would maximize both participants profits in the most even way.	0	28
1	0	0	0.4	1	18	2	I didn't feel like giving up all my money so i gave an amount that I felt was fair where I could still contribute and get more money.	0	28
1	0	0	1	1	25	6	I didn't feel strongly about wanting more money than I was promised. I had hoped that everyone would choose what I did but I'm not relying on that.	1	28
1	0	0	0.5	1	37	4	I didn't want to give away all my possible bonus, but I don't want to be the person who doesn't share. I prefer to share when I can.	0	28
1	0	0	0.75	1	27	5	I figure it was higher then half, which I expected most to contribute, but still left me with a partial bonus, if no one else chose to contribute.	0	28
1	0	0	1	1	22	5	I figured if i sent them the whole 40 cents so they received double they might think the same way and send me their 40 cents as well.	1	28
1	0	0	0.25	0	23	2	I honestly don't know but...if I got the bonus I would share some not all soil picked 10 cents ...and trusted that my partners would do the same	1	28
1	0	0	1	0	32	4	I hope that increasing the amount of money available to turkers is the most important goal for everybody. If we all think this way, we all make more.	0	28
1	0	0	1	1	37	3	I hope that the other person is fair and does the same for me. I could not be a cheap skate and not give to a fellow democrat.	0	28
1	0	0	0.5	0	23	5	I kinda wanted a large bouse so i gave half because i wasn't sure i can trust the other person so i at least end up with something.	1	28
1	0	0	1	0	26	5	I made the decision because the other person selected the same candidate as me. I also will always trust people unless they give me a reason not to.	0	28
1	0	0	1	1	23	1	I made the decision I made because it was in my interest. I wanted to see if I would get more or less than what I am expecting.	0	28
1	0	0	0.75	1	41	4	I needed to better my chances in getting more money for the study. I am a generous person, and I believe it is better to give and receive.	1	28
1	0	0	0.5	1	19	4	I saved a little bit just in case the person didn't share any with me but tried to give at least half of mine to the other person	1	28
1	0	0	1	0	29	5	I thought that since everyone was aware that contributing all their money would be of the greatest benefit to the group, everyone would likely choose to do so.	0	28
1	0	0	1	0	22	2	I wanted to ensure that I got a decent amount of money while still granting the other members of the group a decent amount of money, as well.	0	28
1	0	0	0.25	0	24	4	I wanted to give a small amount that was beneficial to the other user but was still leaving me with money in case they did not donate anything.	1	28
1	0	0	1	0	53	5	I was hoping that the other three individuals would also contribute all or most of their money, thus maximizing the amount the group would receive as a whole.	0	28
1	0	0	1	0	18	2	I would choose to contribute the maximum amount possible to improve the outcome of the group as a whole, and hope that the others would do so too.	1	28
1	0	0	1	1	29	4	I'm a giver by nature and was hoping the other participants were the same. If we all gave the total amount of money, we would all benefit overall.	1	28
1	0	0	1	1	22	5	I'm hoping that everyone else agreed the best way to assure you make more money is to put it all in. I'm putting a little trust in strangers.	0	28
1	0	0	1	0	23	4	if I and 1 other person contribute all of our earnings, then we will make back what we contributed. I think there's a good change that will happen.	1	28
1	0	0	1	0	20	4	In good faith that everyone contributes the max, we will all benefit equally at the most possible, rather than one contributing less and earning more than everyone else.	1	28
1	0	0	0.75	0	29	4	It was close enough to putting in all my 40, without going all the way. Trying to show some trust in the group I guess, but not 100%.	0	28
1	0	0	1	1	27	4	Second time taking the survey- the first time MIRACULOUSLY my verification code didnt come up. Id be so delighted if it would happen to me a second time.....	1	28
1	1	0	0	0	34	2	Every time I have contributed or gambled my potential bonus before, I have lost it. I figured I would do something different this time to see what happens.	0	28
1	1	0	1	1	28	5	I figured everyone would try to maximize their own winnings by maximizing those of the group. If everyone is selfish about it and contributes 0, everyone wins 0.	0	28
1	1	0	1	0	31	4	I knew that it was the best for all the people involved. If everyone gave that much then we all would benefit instead of just me being selfish.	0	28
1	1	0	0.25	0	23	5	I still felt like this other person wasn't a BAD person just because he'she supports a different candidate. I felt like 10 cnts is enough to give away.	0	28
1	1	0	0	1	30	5	I thought I would take the risk at getting a larger bonus. I don't know the other subjects so I am not concerned with how much they make.	0	28
1	1	0	1	1	23	2	I wanted to contribute all of the 40 cents in hopes that the others also do the same,if not then i know that im not a selfish person	0	28
1	1	0	1	0	40	5	I would like to see the group benefit as a whole and I trust that the other players will come to the same conclusion and not be selfish.	0	28
1	1	0	0	1	19	4	I'm a really poor college student and the risk of losing money was greater than the benefit of the extra money I would gain if everyone else contributed.	0	28
1	1	0	0.25	0	19	4	It seemed like the lowest payout, so I have a chance to make someone else happy, but not lose too much for myself if the others were greedy.	0	28
1	1	0	0.5	1	24	2	It was 1/2. I figured that if it worked out in my favor that is great, and if not I was willing to take the loss of it.	1	28
1	1	0	1	0	25	4	It would maximize payoff if everyone chipped in equally. Ultimately 40 cents isn't going to make or break the bank, so I may as well go for broke.	1	28
1	1	0	1	1	26	5	The greatest good for the greatest number of people. Basically, because everyone could win. I doubted everyone would contribute the full 40 cents, but I hoped they would.	1	28
1	1	0	0	0	20	4	The Prisoner's dilemma states that it is in my best interest to act selfishly and a majority of the time I will end up on top acting selfishly.	0	28
1	1	0	0.25	0	19	2	To be honest, I assume that everyone else will be greedy, so I'd rather not lose it all. Ironically, it's that train of thought that made ME greedy...	0	28
1	0	1	0.05	0	23	4	I assumed that other people would play it safe and not contribute their money, so I wanted to make sure I came out with at least 40 cents.	1	28
1	0	1	0	1	24	4	I decided to keep all of the money because honestly I am trying to make as much money as I can and I dont like to take chances.	0	28
1	0	1	0	0	33	4	I did not think others would contribute much if anything at all. I knew I would benefit most by keeping mine in the rare event others did contribute.	0	28
1	0	1	0.5	0	20	4	i figured giving them half of the money would be fair while still keeping some money for myself in case they decided to keep all of their money.	0	28
1	0	1	1	1	28	5	I thought contributing the most to the group to have the chance to get 80 cents was better than contributing nothing and perhaps just keeping the 40 cents.	0	28
1	0	1	0.5	1	43	5	It was in the middle, so it seemed like a safe bet. I would get to keep at least something, even if no one else contributed at all.	0	28
1	0	1	0.5	0	30	2	No idea, I would have liked to keep it all but I may as well make some investment in hopes of someone else doing the same for me	0	28
1	0	1	0.5	0	59	5	To be conservative. Trying to at least end up with original amount by choosing a figure that best gives that opportunity while hoping for a more positve result	0	28
1	1	1	1	1	41	4	I normally play it safe and only bet half. This time I said screw it and bet it all. I guess I am just in a daring mood.	1	28
1	0	0	0	1	34	4	.. most importantly, because it was a game. I think if I were faced with actual humans... i would have gone for the greater good of the group	0	27
1	0	0	0	1	32	2	Because I am really poor and need as much money as I can get and I hope that the other person gave me 40 cents as well.	0	27
1	0	0	0	0	31	6	Because I could not trust the other participants. Plus I have done other surveys where I have tried to be a team player but it doesn't matter.	0	27
1	0	0	1	1	36	4	I am a very giving person in general and I usually do this and I thought it would be a good thing to do for someone else.	0	27
1	0	0	1	1	19	2	I am hopeful that every member contributed 40 cents so I did because that's what I would want done to me. It was probably, in retrospect, unwise.	0	27
1	0	0	1	0	27	6	I chose to contribute the full amount because it would provide the most benefit to everyone involved. If everyone else does the same then we all win.	0	27
1	0	0	0.5	1	27	3	I chose to split the amount in half so that we each get an equal amount of money because neither of us are better than the other.	0	27
1	0	0	0.5	0	32	5	I contributed half the amount to boost the group total while at the same time making sure that I'm not left stranded in the event nobody contributes.	0	27
1	0	0	0.05	1	23	4	I contributed the amount that I did because I wasn't sure of what the other participants would contribute. I figured they would contribute a little bit, anyways.	0	27
1	0	0	1	1	27	5	I contributed the full amount possible, in the hopes that everyone else would do the same. That way we'd all have the same and the highest payoff.	1	27
1	0	0	0.6	0	25	5	I feel like everyone in the group would contribute at lease half of their money so I would as well in hope of a good equal payout.	0	27
1	0	0	1	0	41	6	I felt it was a bonus and I thought if everyone should contribute for all our sake. It seemed righ and especially since it was a bonus.	0	27
1	0	0	1	0	25	1	I figure i can trust people to do whats right for the group, if not, at least i get the base pay and whatever my bonus is.	0	27
1	0	0	1	1	21	4	I hope to get the highest bonus, and hope that the others in the group realize that everyone achieves the most favorable outcome by contributing 40 cents.	0	27
1	0	0	1	0	27	6	I hoped that everyone else would do the same and we could all double what we contributed, therefore making in fair and and benefiting from the experiment.	0	27
1	0	0	1	0	63	4	I made the decision to give the 40 cents to the other person because that seemed to be the surest way that I would receive a bonus.	0	27
1	0	0	1	0	35	4	I understood that to be the amount I needed to contribute to gain the most for the entire group. I hope the group saw it the same :)	0	27
1	0	0	0.5	1	31	4	I wanted the other person to have some money. So I figured, if I gave them half of mine that would be doubled, they would benefit nicely.	1	27
1	0	0	0	0	49	5	I went with the certainty of getting the extra 40 cents since I'm in this to make money and i couldn't be certain what others would do.	0	27
1	0	0	0	0	30	6	I would rather take a guaranteed high payout, so I contributed zero. If I contribute more, I could get a higher bonus, but that is not guaranteed.	0	27
1	0	0	1	1	26	4	If everyone puts in .40 then we get the most back as a whole, I chose to hope that the others realize this and do the same	0	27
1	0	0	0.5	0	30	4	It seemed a middle ground where my payoff would be good either way. Even if the other people didn't give any money I would still make some.	0	27
1	0	0	0.75	0	26	5	It was a good even amount that would in theory help me. But if it ended up being a bust, I still would have .20 left over.	0	27
1	0	0	0.5	0	22	2	Meeting in the middle was a way to satisfy both the urge to give and the urge to make money for myself. It was a happy medium.	0	27
1	0	0	1	0	26	4	there was this game show i saw on youtube where it was based on giving or taking, sort of same thing. seems mathematically better if everyone gave	1	27
1	1	0	0.5	1	36	5	I chose 20 cents because it was a middle-of-the-road amount: a nice bonus for my partner, but not so much that I'm substantially harmed by it either.	0	27
1	1	0	0	0	25	4	I chose to contribute 0 because there is really no benefit to contributing anything in the scenario. The risk of losing the money far outweighs potential gain.	0	27
1	1	0	1	0	23	5	I chose to contribute it all in the hopes that everyone else would too. That way we all benefit equally. If we don't contribute, we lose out.	0	27
1	1	0	1	0	38	4	I contributed the maximum amount in hopes the other players would as well. If they didn't it was a relatively trivial amount that was worth the risk.	1	27
1	1	0	1	0	24	5	I decided that There was more money to be made for everyone by not being greedy. It was a tough choice but it's better for the team.	0	27
1	1	0	1	1	34	5	I enjoy being generous to others even though I have lower income. I also tend to hope that others will do the best thing for the group.	0	27
1	1	0	1	1	34	4	I like to see other people benefit, as well as myself. I'm not a greedy person, so I like to see others benefit as well as myself.	0	27
1	1	0	1	0	24	2	I thought the logical thing was to give the most possible, and hope the others think the same. Worst case scenario at least the others will benefit.	0	27
1	1	0	1	0	27	5	I would rather do what's good for the group, I have absolutely nothing to lose by this! I don't think that everybody will choose to give nothing.	0	27
1	1	0	1	0	24	2	If they want to be greedy and have the whole 1.20 as a bonus let them, I am not a greedy person and it wouldn't bother me.	0	27
1	1	0	1	0	66	6	If we all did the same, we all profit the most. If I was not to profit, then 40 cents isn't enough to be concerned about losing.	0	27
1	1	0	1	1	24	4	Take a risk, giving the benefit of the doubt to the other participants in hopes they also will donate the full amount so that everyone will benefit.	1	27
1	1	0	0.2	0	18	4	The best return for me would mean I contributed the least amount. I didn't want to contribute 0, so I figured an arbitrary small number would suffice.	0	27
1	1	0	1	0	24	5	The risk reward was highest, if I gave zero I could stand to get more, but I have 40 in the hope everyone else would as well.	0	27
1	0	1	0	1	31	4	Because the best option for me would be to keep the .40. I don't know the other person, and I hope they chose to do the same.	0	27
1	0	1	1	0	23	4	I didn't want to half-ass my decision, so my options were keep everything or split everything. And since I was feeling slightly generous, I split everything.	0	27
1	0	1	0.25	0	28	5	I only had 10 seconds, so I chose 10 cents because I would still get to keep most of my money and hope others would contribute more.	0	27
1	0	1	0.15	1	23	5	I wanted to give something instead of just keeping it all for myself just in case the others wanted to contribute too. Hopefully, we can all benefit.	0	27
1	0	1	0.5	0	22	4	I was not sure if the others would donate their bonuses as well so I kept half of mine as a precaution in case they did not.	0	27
1	0	1	0.25	0	18	2	To be honest, it was a random amount that I felt was a little more fair than nothing, but still wary enough to not contribute all 40.	0	27
1	1	1	1	0	36	5	I decided to be cooperative instead of greedy, with the hope that the others did the same. I didn't think keeping everything for myself would be right.	0	27
1	1	1	0.25	1	23	4	I thought it would be fair to share some of my money. I would feel bad keeping it all for myself if they had sent me some.	0	27
1	0	0	0	0	31	5	Because I'm betting on the other members of the team to put all their money in, in the hopes that I can maximize profit for me.	0	26
1	0	0	1	0	24	5	Contributing the maximum amount will lead to the highest total bonus for the group. I am hoping that the other group members think the same way.	0	26
1	0	0	1	0	25	2	Given the slim possibility that there is actually another participant in this study, (Which there never is) I'd like to do something nice for that guy.	0	26
1	0	0	1	0	26	2	Honesty seems like a great quality in a peson, and honestly I would expect others to sacrifice a little bit for the greater good of everyone.	0	26
1	0	0	1	1	30	5	I am naturally a giver. If it benefits me in a small way that is ok with me. The point is to help the greater good.	1	26
1	0	0	1	0	36	2	I believe in equality, therefore I would give all my money and hopefully the other person will do the same so we both get 80 cents.	0	26
1	0	0	1	1	26	5	I chose the amount that would result in the the highest benefit for the group as a whole, should everyone else contribute the maximum as well.	0	26
1	0	0	0.5	1	28	5	I contributed half because I thought I might get some bonus as well as giving other people in the group more of a bonus as well.	0	26
1	0	0	1	0	24	5	I feel that mTurk workers are generally a well intentioned group of people so I would imagine that all or more of them contribute their 40c.	0	26
1	0	0	1	1	58	4	I felt it was best if everyone contributed the .40 so that all could double their money, as that would be the fairest thing to do.	0	26
1	0	0	0	0	25	5	I felt that the other people in the survey would likely choose the same option I did and I didn't want to be taken advantage of.	0	26
1	0	0	1	0	21	4	I made the decision because I'm better off taking a chance. Even if I gain no bonus, I still get fifty cents for completing the HIT.	1	26
1	0	0	1	1	31	2	I thought I would get the most return, and hoped they would do the same, it was not real $ so I thought I'd roll the dice	1	26
1	0	0	0.5	1	33	5	I thought that giving the other person 1/2 of the 40 cents was fair. If everyone gives their fair share, then everyone can come out ahead.	1	26
1	0	0	0.5	0	20	4	i thought that if i had given about half of my earnings, the other person would as well. this would lead to a net sum gain.	1	26
1	0	0	1	1	27	6	I trusted my group members to think of the best possible outcome -- if all of us contribute the maximum, then we'll all get the best outcome.	0	26
1	0	0	0.75	1	27	4	I wanted to contribute something, just not everything. I was hoping the others would contribute, but I wasn't going to trust that they would contribute everything.	0	26
1	0	0	1	1	30	5	I wanted to give all the money in hopes the other members of my group would as well. This way we will get the highest bonus.	1	26
1	0	0	1	0	27	5	It benifits the other person in the best possible way. Even assuming, I don't get anything back, I probably made someone's day a bit more brighter	0	26
1	0	0	0.75	0	19	4	It contributes a good amount to group revenue while insuring that I still get some of the bonus should other members of the group not contribute.	0	26
1	0	0	1	1	76	6	it would make the most money for the most people, if everyone contributes the most they can. If everyone understands that, we can all do well.	1	26
1	0	0	0	0	19	4	It's the option that leads to my bonus being the highest. No matter what anybody else contributed, I receive the highest bonus if I contribute 0.	0	26
1	0	0	0	0	19	4	So I can get more money even if they didn't contribute any because these people are strangers and one cannot expect them to just contribute freely.	1	26
1	0	0	0	0	25	5	This is the best possible outcome for me regardless of what the other person does. I studied economics and know a lot about game theory :D	0	26
1	1	0	1	1	27	5	I am hoping that other people would give for the greater good of the group so we can all benefit. I am hoping they weren't selfish.	0	26
1	1	0	1	0	26	4	I believe it was extra money and we should all not be greedy to get more. If i lost out it would be a bonus anyways.	0	26
1	1	0	0.5	1	23	2	I didnt want to risk giving away all my money if they werent giving any, I hope to be rewarding them for giving some to me.	1	26
1	1	0	0	0	23	5	I don't trust the other person to do any favors for me. I would rather guarantee myself some of a bonus rather than risk losing it.	0	26
1	1	0	1	1	29	5	I figured I didn't have much to lose, and if I can share the wealth, why not? I'd rather contribute to others if at all possible.	1	26
1	1	0	0.75	0	23	4	I figured it was a good middle ground. Either we'll all make a lot or I will just lose a little. Rather than all or nothing.	0	26
1	1	0	1	0	20	4	I have nothing to lose from a study like this. I have a lot to gain about my perception in terms of the kindness from others.	0	26
1	1	0	1	1	23	5	I made my decision, because if we both end up giving forty cents, we'll both make eighty. If not, it's only forty cents that I've lost.	0	26
1	1	0	1	0	21	7	I made this decision because I would rather have all or nothing. Its also a bad trait to be greedy towards other people. Sharing is caring!	1	26
1	1	0	1	1	24	6	It gave me the opportunity to get the biggest reward. Even if I got nothing, I wasn't losing anything because I didn't currently have it anyways.	1	26
1	1	0	1	0	19	4	It's a risk, but it maximized the group's earnings if the others contributed the maximum as well. The risk vs. reward was worth it for me.	0	26
1	1	0	0.15	0	40	6	The instructions said not to spend too much time thinking about it, I spent a little time playing with the slider, then just picked a number.	1	26
1	0	1	0.25	0	37	4	Even though keeping all my bonus would have maximized my earnings, I felt that if there was a possibility of them giving some, I should too.	0	26
1	0	1	0.5	0	27	4	I felt that it was the best balance that allowed myself to keep a little bit back, but still contribute a fair amount to the group.	0	26
1	0	1	1	0	22	4	I hope that everyone in the group would ask in the interest in the common good, but it's likely they chose to keep their share instead.	0	26
1	0	1	0.75	0	24	5	I wanted the group to do well as a whole but kept a little for myself just in case to have something to fall back on.	0	26
1	1	1	1	1	29	4	Why not have fun with it? No joy in being greedy, I'd feel bad if everyone put in all their money and I kept all mine.	0	26
1	0	0	1	0	27	5	Because by giving all 40cents I have made sure the group as a whole can benefit the most. Always do whats best for the group	1	25
1	0	0	1	0	24	5	Because if all of us gibe all we have we will be earning double of what we earned, so we would get the maximum bonus.	0	25
1	0	0	0	1	30	2	Because it would have been more of a profit for me to not contribute anything and would hope rest of group would do same thing	0	25
1	0	0	1	0	35	4	By contributing the full amount I believe I have the best chance of the highest bonus. I trust the other 3 will do the same	0	25
1	0	0	0.25	1	20	4	Contributing some money to benefit the group, but in the case that no one else contributes anything, there's still a good portion left for me.	0	25
1	0	0	0.75	0	31	5	I chose the amount that I did because it seemed like the most logical. If I contribute and everyone else does, then we all win.	0	25
1	0	0	0.75	0	41	5	I didn't feel comfortable contributing nothing but felt like contributing most of it would give me the benefit, but would also benefit everyone else, too.	0	25
1	0	0	0.1	0	23	4	I didn't trust that everyone else would put in a lot of money. In retrospect, I probably should have put in a lot more anyway.	1	25
1	0	0	0	0	22	2	I don't believe that I am playing against real people. I believe the computers contributed a lot, but I will benefit more by contributing little.	0	25
1	0	0	0.25	0	25	4	I felt I had to give at least something. But that I wasnt entirely sure it was worth giving away all my money and hoping.	1	25
1	0	0	0	0	48	4	I figurd with 4 people odds were that all would not contribute 40. So I figured I would get the best return by contributing 0	0	25
1	0	0	0.75	1	22	4	I guess I was sort of hoping everyone else would be generous as well so we could get a good amount for the whole group.	0	25
1	0	0	1	0	21	2	I made it for utilitarian purposes - that is do what's best for the most people. I don't necessarily expect anything in return for doing this.	0	25
1	0	0	0.75	0	21	2	I made my decision by balancing my earnings and the other persons. I gave them an amount that I hoped they would give in return.	0	25
1	0	0	1	0	26	6	I made the decision I did because I am hoping that the other person was just as kind and gave me a bonus as well.	0	25
1	0	0	1	0	21	4	I receive more pleasant feedback knowing I did what was best for everyone than I would have had I done what was 'best' for myself.	0	25
1	0	0	1	1	42	5	I wanted everyone to benefit to the maximum. I felt everyone else would make the same decision. I feel connected to other workers on MTurk.	1	25
1	0	0	1	0	30	4	I wanted the whole team to get the best outcome in order to ensure that every one on the team received a higher pay out.	0	25
1	0	0	0.5	0	38	6	I wanted to contribute to the group's welfare while still also making sure I received some bonus. So I gave half of my forty cents.	0	25
1	0	0	0.5	1	35	5	I wanted to share at least some of the money with the other person, but did not feel comfortable giving all of my earnings away.	0	25
1	0	0	1	1	29	6	I was hoping that all the other group members would feel as I did, that if we all contributed equally, we would all earn more.	0	25
1	0	0	0.75	0	28	5	I went with .30 because I'm hoping they will also trade some but I wanted to be sure I'm left with something if they don't.	0	25
1	0	0	0.5	1	56	5	I would have contributed 40, but I could not get the curser to move pass the 20. So, I figured it was a good amount.	0	25
1	0	0	1	0	57	3	If only I contribute the 40 cents, it's doubled and split four ways; still get 20 cents, but have confidence that others will contribute something.	0	25
1	0	0	1	0	25	5	If we both gave away our 40 cents, we would both come up winners. Therefore I trust the other person to make the same decision.	0	25
1	0	0	1	0	23	4	It benefits the group and I trust that everyone else would make the same contribution. And if not then I still have the initial payment.	0	25
1	0	0	0.5	1	25	4	It seemed the best way. If no one else contributed, I'd still have some money. If they did, I would have done my part too.	0	25
1	0	0	1	1	19	2	No matter what, I'll be getting more than the $.50 I knew I was getting, so might as well do what helps the most people.	0	25
1	0	0	1	0	30	5	People are innately good. I would like to think that given the quick decision time, people would make the choice that benefits everyone the best.	0	25
1	0	0	1	1	53	6	The 40 cents was given as a bonus and I wanted to contribute it to the group, regardless if I earn more money or not.	0	25
1	0	0	1	1	60	5	The good of the all is better than the good of the one. There was a line something like this in a Star Trek Movie.	0	25
1	0	0	1	0	32	3	The group had the most to gain if everybody contributed all their money. So thats what I did and hoped everybody would think the same.	0	25
1	0	0	1	0	27	6	There is a greater chance of earning more reward if all are willing to contribute everything. Doesn't mean they will, but I'm a gamblin' man!	0	25
1	1	0	1	1	24	4	40 cents isn't that much money, so I figured it wouldn't be a great loss if the other person decided not to give me anything.	1	25
1	1	0	0.75	0	19	4	Because we all get screwed financially on this site, so I would like to do what I can for others without affecting myself too much	0	25
1	1	0	1	1	58	6	Everyone would benefit even though I would make less if I made a more selfish decision. It seemed to be the right thing to do.	0	25
1	1	0	0	0	30	4	I based my decision on whats best for me right now. It was a selfish decision but one that I have to make for myself.	0	25
1	1	0	0.5	1	22	5	I decided to contribute half ($0.20) because it was right down the middle. I rather not lose too much than to win a bit more.	0	25
1	1	0	0	1	21	4	I didn't feel very confident that other people would contribute any money, so I didn't put any in because I didn't want to lose money.	0	25
1	1	0	0	0	24	5	I do not trust the typical person to risk their money for the greater good, as such I am not taking a chance risking mine.	0	25
1	1	0	1	1	40	5	I felt if we all shared the burden of giving up our money we would all benefit from it instead of being stingy and selfish.	0	25
1	1	0	0.5	1	50	5	I figured I would contribute half of my 40 cents - this way I wouldn't lose all the bonus if someone decided to be too greedy -	0	25
1	1	0	0	0	25	4	I tried to maximize my own earnings by choosing the right amounts of money. Yet giving him a little bit to not be THAT greedy.	1	25
1	1	0	0.25	0	18	1	I wasn't sure if they would donate or not bbut i would feel guilty if they gave me some and I didn't give them any.	0	25
1	1	0	0	0	21	5	I would like a guaranteed higher amount. If I contributed all 40 cents and the 3 others did 0 then I would be losing money	0	25
1	1	0	1	0	42	4	I'd rather be fair than try to earn the largest bonus for myself alone, and so I contribute all my money to the common pool.	0	25
1	1	0	0.35	0	26	5	It is small enough that if no one else contributes I am not screwed over, but it is enough to share some with everyone else.	0	25
1	0	1	0.5	0	44	4	Decided that this way I at least get some bonus if everyone else is trying to be the sneaky one who keeps all of theirs.	0	25
1	0	1	0.5	0	18	4	I am not sure. Looking back on it I should've kept the money. Oh well, heres to hoping there are still good people out there	0	25
1	0	1	0.25	0	20	2	I chose a small amount in hopes that my team members would donate more than I, while being cautious not to donate too much myself.	0	25
1	0	1	0	0	20	4	I didn't believe that any of the other players would be trusting enough to contribute, so I myself decided to hold onto my 40 cents	0	25
1	0	1	0.5	0	19	4	I didn't want to give all of my money in case somebody else didn't contribute. This way I played it safe and kept 20 cents.	0	25
1	0	1	1	0	19	4	I thought it would be smarter to attempt to get the whole group 80 cent as opposed to keeping the 0.40c and getting a dollar.	0	25
1	1	1	0.75	0	51	4	I felt I wanted to be generous but not give it all away in case my partner was greedy and decided to keep it all	0	25
1	1	1	0.5	0	23	5	It was a safe way to go - if we both send over 20 cents we both win a fair amount without risking or being selfish.	0	25
1	0	0	1	0	25	5	A few cents wouldn't make much of a difference to me so I decided to go for the best option for the whole group.	0	24
1	0	0	0.7	1	24	4	Because I want a good payout and I think the group members would like that too so we should all contribute a decent amount	0	24
1	0	0	1	1	29	5	By contributing all 40 cents I knew that I would still get 20 cents back and I wanted to help other people get bonuses.	0	24
1	0	0	0.5	0	30	4	Curriosity, more or less. I wasn't sure how the others would contribute, so I went in halfway to see what the result would be.	0	24
1	0	0	0.75	0	22	4	Given the best possible outcome of receiving less than contributed, I found it highly unlikely for any of my partners to agree to this.	1	24
1	0	0	0	0	24	4	i am banking on the other people being kind and fair. I personally dont care about those traits. i want the most money possible	0	24
1	0	0	1	0	25	2	I choose to believe in people's common sense and greater good, and if everyone chose 40 cents that would benefit the group the most.	0	24
1	0	0	1	0	20	2	I chose to contribute 40 cents because I trust the other people to do the same, allowing each of us the maximum pay off.	1	24
1	0	0	1	0	25	4	I chose to give the full 40 cents to the other person in hopes they would do the same so we both get double.	1	24
1	0	0	0.95	0	26	4	I contributed the amount that I did because I felt that it was fairly close to being a good amount of money for everyone.	0	24
1	0	0	0.4	0	20	4	I decided to contribute a little less than the ideal ammount, because I tried to figure out what I thought other participants would contribute.	1	24
1	0	0	0.25	1	18	2	I didn't want to contribute a lot, but I did want to contribute some because if no one contributed we would get no bonus.	0	24
1	0	0	0	0	28	5	I don't know the other people at all, so I don't trust them. I chose the amount that would benefit me the most personally.	0	24
1	0	0	1	1	18	2	I don't really care how much I earn. If they give me 40 cents then cool. If not, they get 120. Good for them.	0	24
1	0	0	1	0	19	4	I dont need the 40 cents because im already getting paid, if i contribute then everyone gets money. Its the smart thing to do	1	24
1	0	0	1	1	34	3	i feel as if i contribute the most i haave a chance to gain the most..the odds are better of me gaining more money	1	24
1	0	0	1	0	27	4	I felt giving all of the 40 cents would beneift the group the most, and I'm apart of that group so it's all good.	1	24
1	0	0	1	1	19	4	I felt that if everyone in the group were to contribute that much, it would result in the best pay-off for all of us.	1	24
1	0	0	1	1	58	3	I figure it's only .40 and I decided to trust the other person to be fair. It gives me a good feeling to trust.	1	24
1	0	0	0.5	1	54	4	I figured giving half would give the other person 40 cents and if they gave me half, we would both get the same amount.	0	24
1	0	0	1	0	21	4	I figured I might as well contribute all of it, since it's what the study is for, and I still get paid a little	0	24
1	0	0	1	0	26	5	I figured I might as well try and maximize the group's bonus because I had no idea what the other group members would contribute.	0	24
1	0	0	0.75	1	32	2	I figured it was good to make a meduim amout of money by giving more than half to the other. It's nice to share.	0	24
1	0	0	0.5	0	49	4	I gave half the bonus just to cover my bets really. If the other person gave nothing, I would still come out with something.	0	24
1	0	0	1	0	31	4	I gave the other person all .40 cents in the hope they do the same for the highest bonus and because I am gernerous	1	24
1	0	0	0	0	52	4	I have participated in similar games and I always do what is best for the group. this time I felt like doing for myself.	0	24
1	0	0	1	0	32	4	I know I'd be happy if someone gave me the whole 40 cents to be doubled, so I thought I'd do that for someone.	0	24
1	0	0	1	0	31	5	I made this decision in the hope that the other Mturk worker would choose the same, andt thus maximize both of our combined payouts.	0	24
1	0	0	0.25	0	33	2	I thought that i wanted to give something without giving to much considering that i did not know what the other people would do.	0	24
1	0	0	1	1	30	5	I thought that the group would do best if we all contributed 40 cents, even though I didn't know whether they did or not.	0	24
1	0	0	0	0	20	4	I wanted 100 plain and simple. If they didn't contribute anything either, oh well, but I wanted to at least give myself a possibility.	0	24
1	0	0	0.25	0	27	2	I wanted to contribute at least something to the pool, but did not feel confident in giving all of the my bonus to strangers.	0	24
1	0	0	1	0	23	4	I wanted to maximize everyone's bonus. The reward is already enough incentive to complete the survey while the bonus is just that; a bonus.	0	24
1	0	0	1	0	58	5	I was wanting to give the other person as much as possible because I am less interested in helping myself than in helping others.	1	24
1	0	0	0.3	0	24	4	I wasn't sure how much the other participants would contribute. I chose a medium amount in case none of the others chose to contribute.	0	24
1	0	0	0.5	1	42	4	I wasn't sure how well I was understanding how things worked so I figured I would split the difference and hope for the best.	1	24
1	0	0	0.75	0	31	5	I wasn't sure if everyone would contribute 40 cents so I still wanted some money left over if no one else contributed any money.	1	24
1	0	0	1	0	35	5	I would rather that the whole group benefit on the chance of my generousity than to only personaly benefit at the expense of others.	0	24
1	0	0	0.4	0	23	2	I would still be contributing some to the group, but if they choose to be frugal with their money too then I'm still ok	0	24
1	0	0	1	0	24	4	If everyone helps each other out like I did, we would all make more. I guess I was hoping karma would be with me.	0	24
1	0	0	1	1	22	5	It they also gave the forty cents, then we're both the winner. If they didn't, Oh well! I made someone's day a little brighter.	0	24
1	0	0	1	0	31	6	Most good for the most people principle; I want everyone to be rewarded with the good, sweet life - not just me. I'm a commie.	0	24
1	0	0	0	0	19	2	Since I'm not sure who my group members are, I chose to give myself the bonus to assure that I'd get a good payment.	0	24
1	0	0	0	0	25	6	Since this was a single-round game, it seemed best to exploit my opportunity to receive as much money as an individual as I could.	0	24
1	0	0	0	0	19	2	The amount the others contributed wouldn't really matter much to me. If I gained a minimum of 40 cents bonus, that's enough for me.	0	24
1	0	0	1	1	33	4	The benefit of the many is far more important than the benefit of the few, or in this case, the benefit of the one.	0	24
1	0	0	0.5	0	32	6	The decision was based on the optimal returns in all cases. Even if none contribute to the group, I get atleast the remaining amount.	0	24
1	1	0	1	0	43	4	Because I felt it was optimal for the group as a whole to contribute all of my funds and doing less would be selfish.	1	24
1	1	0	0.5	0	42	5	I did not want to be seen as greedy, I was willing to sacrifice some of the bonus for the good of the group.	0	24
1	1	0	1	0	18	4	I risked all of my 40 cents so as to double somebody else's earnings because that's what I would like to happen to me.	0	24
1	1	0	1	1	34	2	I would like to help out others and get help in return. Hoping others feel the same, but won't be shocked if I'm wrong.	0	24
1	1	0	1	1	18	2	If every person has an interest in profiting they should contribute everything. Why risk putting nothing in if other people have the same option	0	24
1	1	0	0	0	22	4	To maximize for myself. I figured someone else would ruin it for the group anyway, I might as well not get hurt by it.	0	24
1	0	1	0.25	1	27	5	contribute a little, but still I felt it was in my best interest to keep more since I only got half my money back	0	24
1	0	1	0.6	0	23	4	I decided to contribute an amount that would be safe, just in case the others did not contribute any, I still would have some.	0	24
1	0	1	0.5	0	20	2	I decided to play it safe and give 20 cents, just in case the other person decides to keep all his money to himself.	0	24
1	0	1	0.5	1	50	5	I didn't totally trust the other person, so I chose to only give them half of the possible total and keep half for myself.	0	24
1	0	1	0.5	0	23	4	I got to keep a bit of money, 30 cents for sure, and then I gave the a bit to the pool to share.	0	24
1	0	1	0.5	0	21	2	I wanted to maximize my earnings. I couldn't be sure if the other person was going to give or keep all of his/her money.	1	24
1	0	1	0.5	1	30	4	I wanted to play it safe, I was not sure I could trust everyone to put in the 40 cents so I went halfway.	1	24
1	0	1	0.5	0	27	4	It was a safer bet right in the middle, I still get some but have the opportunity to get a return on my investment.	0	24
1	0	1	0.85	0	50	6	Mostly wanted to maximize group income but held back a small amount to make sure I received at least something. 90% group 10% self	0	24
1	0	1	0.55	1	23	4	Seemed like contributing half would be a decent enough amount to give to the group while keeping a portion of the bonus for myself.	0	24
1	0	1	0	0	26	6	This amount had the possibility of benefiting me the most, and I imagine other people would make the same choice, so this seemed safest.	0	24
1	0	1	0.5	0	21	4	Twenty cents is a decent amount to trust a complete stranger--even if he gives you nothing, then you still have something to keep.	0	24
1	1	1	0.5	0	20	1	who doesn't contribute anything, either. Contributing $.20 is a pretty safe bet, because I still get something even if the other people get greedy.	0	24
1	1	1	0.25	0	20	2	You have a very low chance of every person inputting their full amount, so I went with the safest personal route without giving nothing.	0	24
1	0	0	0.2	1	47	4	actually i was trying to figure out the best amount and then was running out of time so my choice was pretty random	1	23
1	0	0	1	0	24	4	Because it has the highest potential. I have faith that people who pass the mandatory questions will be able to see the potential.	0	23
1	0	0	1	1	22	5	I am a generous person and I assumed if everyone else contributes all of their money, it will be beneficial to us all.	1	23
1	0	0	0.5	0	21	4	I am assuming the other person would give half the amount as well, resulting in an advantageous situation for the both of us.	0	23
1	0	0	1	1	31	2	I am hoping that everyone did the same thing that I did and we all spilt the amount and make a decent bonus	1	23
1	0	0	1	0	24	5	I am hoping that the other person will recognize we can both benefit the most and equally by giving away the 40 cents.	1	23
1	0	0	1	1	20	4	I chose to contribute all of the money because I was hopeful that the others would contribute too to get the maximum payout.	0	23
1	0	0	1	1	42	4	I chose to contribute everything on the hope/hunch that maybe to other Turkers would, too, getting the best result for the entire group.	0	23
1	0	0	1	0	59	3	I chose to contribute the whole amount because it's not a lot, if everyone did the same, we'd all make out pretty good.	1	23
1	0	0	0.85	0	24	5	i contributed that amount because i figured it would be a solid amount that would be beneficial to the group as a whole.	0	23
1	0	0	0	0	42	5	I don't know these people, so I don't mind manipulating the game in my favor. I'm assuming they are doing the same thing.	0	23
1	0	0	0.3	0	26	5	I feel you make more by giving less, but I did not want to give nothing. I expect everyone else to give nothing.	0	23
1	0	0	1	0	32	5	I felt I would take the chance on contributing the most in hopes of getting the most return (assuming others contributed as much)	0	23
1	0	0	0.75	0	29	2	i felt that giving most of my money would be more beneficial to the group and hoped the others made the same descision.	0	23
1	0	0	1	0	23	2	I guess I have faith that others would do what's best for the group and chip in all of it as I did.	0	23
1	0	0	1	1	21	5	I hoped everyone else would also contribute 40 so we would all get a large bonus, and I thought they might think similarly	0	23
1	0	0	1	0	24	5	I made the decision hoping that the other people would come to the conclusion that to donate is best for all of us.	0	23
1	0	0	0.15	0	20	2	I should have contributed the full 40 cents, that way the group would have won over all. I only chose 6 to start	1	23
1	0	0	1	1	23	5	I thought it was best to help the person get a higher bonus, even if I receive nothing back in return. Seems fair.	0	23
1	0	0	1	1	40	4	I thought it would be the best for everyone in the group and was hoping the other group members would do the same.	0	23
1	0	0	1	0	28	5	I wanted the best route for everyone to do well in this game. This means that we all give money to each other.	0	23
1	0	0	1	0	27	5	I wanted to go for the sure bonus instead of relying on whether the others would decide to put in part of theirs.	0	23
1	0	0	0.25	1	29	2	I was not sure what the other person would choose, so I wanted to give some but not all of my bonus away.	0	23
1	0	0	0	1	37	4	I would like to make the extra $1 so I am hoping I can get that, I need every penny I can get.	0	23
1	0	0	1	1	41	5	if everyone planned along we would all win. so i chanced it. kind of a gamble but its play money until its received :)	1	23
1	0	0	1	0	25	5	It seemed like the easiest way to make the most amount of money. I was thinking others would be thinking the same thing.	0	23
1	0	0	1	1	31	4	It was a bonus, so I really didn't have anything to start with and wanted to make sure everyone had the best opportunity	0	23
1	0	0	0.25	1	19	4	It was a small enough amount to not make a difference in my bonus amount, but had a potential to make more money.	0	23
1	0	0	0.3	0	54	5	It was pretty much random (you only gave a few seconds to repond, and I am very slow with the mouse and keyboard)	0	23
1	0	0	0	1	27	5	It was stated in the instructions that I would benefit most by giving the other person nothing, so that is what I did	0	23
1	0	0	1	0	25	2	My decision would benefit the both of us, and I think we should all strive for more win-win situations in our society.	0	23
1	0	0	1	1	60	4	On time on a different kind of study a fellow turker donated their full bonus to me, I figured I'd do the same.	0	23
1	0	0	0.25	1	24	5	Regarding the money, I felt that it would benefit more if I gave some to others. I didn't feel right not giving something.	1	23
1	0	0	1	0	54	4	seemed fair to give as much as possible and hope others did the same so the group as a whole would get more.	0	23
1	0	0	0	0	27	5	Since there are not successive trials donating 0 maximized by expected return. If there were successive trials things definitely would have been different.	0	23
1	0	0	1	0	38	5	The amount is not large, and in doing what I did it was the best chance for everyone to benefit and be happy.	0	23
1	0	0	1	1	41	2	The money is free in the first place, so I thought that I would give it to others, who might need it more.	1	23
1	0	0	1	0	23	4	The system works when everyone contributes. Lack of communication between the others forces me to trust them as they have to trust me.	0	23
1	0	0	0	0	23	4	There was no reason to be altruistic with the nameless/ faceless competition. I did what was best for me regardless of the group.	0	23
1	1	0	0.75	1	22	5	40 cents is not a great deal of money, therefore, I do not mind losing some to help the group as a whole.	0	23
1	1	0	1	0	32	5	Everyone doubles their money if they all contribute. You run the risk of no bonus if everyone thinks to make the most money.	0	23
1	1	0	0.75	0	25	5	Higher individual contribution leads to an overall higher payoff but there is doubt about other peoples willingness to work for the common good	0	23
1	1	0	0.5	0	40	5	I chose not to be 100% greedy, but wanted a chance to get some bonus a 20 cents instead of going all in.	0	23
1	1	0	1	1	26	5	I would rather share with others in hopes of being mutually satisfied, than be greedy and potentially end up with nothing in return.	0	23
1	1	0	0.5	0	26	2	I'm not greedy, but if no one else contributed I wanted to make sure I still had something left. So I split it.	0	23
1	1	0	0	0	32	5	I've come to notice while playing other games that I lose because I was generous and others weren't. This time I was selfish.	0	23
1	1	0	1	0	37	2	It's money I haven't earned yet, so I decided to Gamble it all. If I win I win, If I lose I lose	0	23
1	1	0	0.25	0	30	2	Small price if everyone pitches in. Usually they don't, but for now the amount to part with is low enough to be generous.	0	23
1	1	0	1	0	30	5	Under the time pressure, I just decided to wager it all and hope for the best. I wish I had put nothing in.	0	23
1	0	1	0.75	0	20	2	Hoping my teammates contribute for a greater bonus for all, and I'm at least keeping some for myself in case the others don't.	0	23
1	0	1	0	0	30	5	I chose to maximize my earnings, so the best decision is to keep my bonus and hope the other person gives me theirs.	0	23
1	0	1	0.25	1	29	5	I figured if I contributed about half I had a better chance. That way whatever the other players contributed, I protected myself somewhat.	0	23
1	0	1	0	0	31	6	I figured, if I keep my forty cents and just see what other give I will atleast get a forty cent bonus minimum.	1	23
1	0	1	1	1	26	2	I knew that this would be best for everyone to gain. And that most people would think to hold on to their money.	1	23
1	0	1	0.75	0	20	4	I wanted to contribute a lot to the group but kept 10 cents too safeguard myself from other people not putting in money.	0	23
1	0	1	0.6	0	25	5	I was going for a middle ground of keeping what i had for myself, as well as trying to contribute to the group.	0	23
1	0	1	0	1	44	5	The chance that all players would donate the maximum amount was not reasonable enough to convince me not to keep my total amount.	0	23
1	1	1	0	0	28	3	Because I didn't think anyone else would want to risk giving up their 40 cents. So I figured I would keep mine too!	1	23
1	1	1	1	1	27	3	I contributed 40 cents because I wanted to earn more bonus money and also not be selfish by holding on to my bonus.	0	23
1	0	0	1	0	21	4	Because I though that the other players in the game would contribute a high amount and we would receive a decent bonus.	1	22
1	0	0	1	0	22	4	Because I was hoping that everybody in the group would donate that much so that we could all double our 40 cents.	0	22
1	0	0	1	1	25	4	Because it would best benefit the group as a whole, and I have faith that other people would make the same decision.	0	22
1	0	0	1	1	35	7	I believe that if I'm going to commit to something, it is best to go all out and hope for the best.	0	22
1	0	0	1	1	50	3	I bet the most amount hoping that the other two players would to the same so that we'd each make 80 cents.	1	22
1	0	0	0.25	0	35	5	I choose ten cents show if anything I get a good chunk back if everyone were to toss in all 40 cents.	0	22
1	0	0	1	1	40	5	I chose the win-winningest scenario possible. I hope that my partner will as well. If not, I'm still happy with myself.	0	22
1	0	0	0	0	28	2	i chose to contribute 0 because it seemed to be the best possible outcome, total, that is if i understood it correctly!	0	22
1	0	0	0.05	0	24	5	I chose to contribute a very small amount because I am not confident that the other group members will contribute very much.	0	22
1	0	0	0.75	1	20	2	I chose to contribute the amount I did because I felt like I had to be generous with the other 3 players.	1	22
1	0	0	1	0	21	4	I chose to contribute the most amount of bonus possible because if everyone does that then we all get a big bonus.	0	22
1	0	0	1	0	34	4	I contributed all in hopes my group would do the same and we would all get the maximum pay as a group.	0	22
1	0	0	0.5	1	24	5	I decided to take a gamble and put half of my money into the pot, hoping that everyone else did something similar.	0	22
1	0	0	0.5	0	18	2	I didn't expect anyone to put everything forward, so I decided on giving half of my bonus away to the other players.	1	22
1	0	0	0.5	1	25	5	I didn't want to contribute all of my money, but I did want to up the total bonus- so I did half.	0	22
1	0	0	0.5	1	56	4	I didn't want to take the chance of giving up too much because I didn't feel that the others would be generous.	0	22
1	0	0	0.55	0	18	2	I don't know whether or not I can trust the people I am doing it with so I choose the middle amount.	0	22
1	0	0	0	0	25	2	I don't want to give any of my money to a perfect stranger. I can't trust someone I've never even heard speak.	1	22
1	0	0	1	0	20	4	I figured that everyone would donate their 40 cents to help the common good. It may be naive, but I'll take it.	0	22
1	0	0	1	0	27	5	I figured the group would do best to earn the most payout. If everyone donates 0 - no one really makes good anyways.	0	22
1	0	0	1	1	32	4	I have the hope that the other turker will do the same so that we can both benefit equally from the game	0	22
1	0	0	1	0	24	4	I hope that the other person chooses to do the same, because if they do, we will both make the maximum amount.	0	22
1	0	0	0.75	1	53	5	I know the other person doing this study must need the money as much as me. I am always willing to share.	1	22
1	0	0	1	0	18	4	I made the decision, because I always want to make the decision that benefits the most amount of people in the end.	0	22
1	0	0	1	1	29	2	I think all people benefit more when one or more go above and beyond to help others. In this case, I did.	0	22
1	0	0	1	0	24	4	I think it is fair to contribute the entire amount because it is the best shot at everyone getting a fair amount.	0	22
1	0	0	1	0	20	2	I trust the other three people to put in 40 cents because that will be the best way to make the most.	0	22
1	0	0	0.1	0	20	4	I want to earn as much money as I can. I'm hoping that the others will be more generous than I was	0	22
1	0	0	0	0	28	5	I wanted the largest bonus possible, so I was hoping the other participants would contribute the most and I would contribute nothing.	0	22
1	0	0	0.75	1	30	5	I wanted to contribute a little, but wanted to be sure I would get a little even if no one else contributed	0	22
1	0	0	1	1	37	4	I wanted to contribute the most money hoping that the other people did the same so we could all make more money.	1	22
1	0	0	0.4	1	34	4	I wanted to contribute what I felt would be comparable to what the others gave while making sure I still received something	0	22
1	0	0	1	0	22	4	I wanted to give the other person, what I would want them to give me. And hope they make the right decision.	0	22
1	0	0	1	0	49	6	I was hoping everyone else would have wanted to double their money...giving it all back was the logical way to do it	0	22
1	0	0	1	0	21	4	I was hoping for the best in people and that we would both exchange our .40 cents in exchange for .80 cents.	0	22
1	0	0	1	1	24	4	I was hoping that everyone from the group would contribute the same amount so that we would all get the maximum payback.	0	22
1	0	0	1	1	45	3	I was hoping that others would want to gain the highest bonus possible and would hopefully do the same as I did.	0	22
1	0	0	1	1	27	4	I was hoping that the other 3 also chose to contribute the most they could because it would benefit all of us.	0	22
1	0	0	1	1	40	6	if everyone contributed that amount it would be the best for everyone, no one person would be better off than anyone else.	0	22
1	0	0	0.6	1	31	4	message threw me off bc I felt like I didn't have time to think. I just decided 24 sounded good to me.	0	22
1	0	0	1	0	25	4	Most of the decisions I make in life are to benefit the group as a whole, and this game was no exception.	0	22
1	0	0	1	0	46	4	My hope was that the other players would realize that the best outcome for everyone was to simply contribute all 40 cents	1	22
1	0	0	0.5	1	32	5	the amount in half, in the hopes that the other person as well, in order to be even for the same work.	0	22
1	0	0	1	0	19	4	To hopefully make the most amount of money. As long as one other person donated the 40 cents, I will break even.	0	22
1	0	0	0.55	1	22	5	Wanted to contribute a little so everyone would earn some, but not the full amount so I would still profit the most	0	22
1	1	0	1	0	31	6	Even if no one else donates, I get something back, so it's not a huge loss. May as well encourage/reward group thinking.	0	22
1	1	0	1	0	29	5	Everyone benefits if we each do things that benefit the group. / Also, I wouldn't want a Republican to think I was selfish!	0	22
1	1	0	0.8	1	30	6	I didn't want to completely lose, but I did not want to be stingy either. I am hoping my opponents felt similarly.	0	22
1	1	0	0.5	1	25	2	I felt that was an acceptable risk. I still gave them some, but left me with some if they gave me nothing. /	0	22
1	1	0	0.25	0	19	4	I figured I wouldn't lose much by contributing what I did, and stood to gain more. Hopefully not everyone thinks that way.	0	22
1	1	0	1	0	18	2	I hope that everyone else in my group isn't an idiot and contributes 40 cents as well because then we all win.	0	22
1	1	0	0.25	0	36	4	I obviously wanted to do what was best for me, but at the same time, I didn't want to be totally selfish.	0	22
1	1	0	0.5	0	30	5	I wanted to show some support to the group, but donating the entire amount of .40 cents seemed like too much risk.	1	22
1	1	0	0.5	1	43	2	I would be afraid to give more because i do not know the other person therefore will not take a great chance.	1	22
1	1	0	1	1	24	6	I would like to see less petty selfishness. It's also a very small amount of money/either way, I am getting a bonus.	0	22
1	0	1	0	0	24	5	I chose to retain my extra 40 cents because I don't have any basis to trust the other participants int he study.	0	22
1	0	1	0	0	22	1	I decided to keep my money because in my past experiences, its hard to trust other people to be generous and contribute.	0	22
1	0	1	0	0	21	5	I did not trust the other person to give all of his/her bonus money. Therefore I decided to take the safe route.	0	22
1	0	1	0	0	44	4	I felt that the other person wasn't going to give me any money so I might as well keep what I had.	0	22
1	0	1	0.75	0	34	5	I wanted to help contribute a lot, but wanted to make sure that I also kept at least something just in case	0	22
1	0	1	0.5	1	19	4	It seemed like a safe decision to give half and keep half since I do not know what the other person did.	0	22
1	0	1	1	1	23	5	It's what everyone has to do in order to make the best outcome. If we each hold back, we get no benefit.	0	22
1	0	1	1	1	21	2	The amount I contributed would yield biggest amounts for everyone. I would like to think that the others thought the same way.	0	22
1	1	1	0	0	18	1	I figured I might as well play it safe, I would lose nothing this way, but still have a chance to gain.	0	22
1	1	1	0.15	1	30	2	I like to keep most of my money to myself. If there is some kind of scheme I wouldn't lose to much.	1	22
1	1	1	0.5	1	23	5	I wanted to play it safe and keep something, but I also wanted to risk something in hopes of a bigger return.	0	22
1	1	1	0.75	0	28	2	I wanted to protect myself from losing out, but still wanted to contribute to the fun so all of us can benefit.	0	22
1	1	1	0.5	1	27	6	Safest strategy. I still would have .20 left if noone contributed. Didn't want not to contribute and be the selfish one either.	0	22
1	0	0	1	1	13	7	Because I'm sure the other players would love to get the extra amount, and I'm not in this for the money.	0	21
1	0	0	1	1	59	5	Forty cents is no big deal to give up for a remote chance at getting the best possible result for all.	0	21
1	0	0	1	1	48	4	I already earned something for the study so I didn't mind taking a chance and giving all of the extra away.	1	21
1	0	0	0	1	38	5	I anticipated others going all-in as the sure bet, thereby thinking I could max my earnings by not contributing anything.	0	21
1	0	0	1	1	31	2	I chose all 40 cents hoping everyone else will do the same and we will all get the biggest payout possible.	0	21
1	0	0	1	0	44	6	I chose to contribute the full amount using the logic that if everyone did the same thing, it would benefit me.	1	21
1	0	0	0.5	1	39	6	I didn't trust that the other person would send me anything so to hedge, I split what I could send 50/50.	0	21
1	0	0	0	0	30	5	I don't trust the other people to pull together for the larger payout, so I would rather take the lesser amount.	0	21
1	0	0	1	0	23	4	I feel that there is a good chance that at least 1 other person will contribute his, making us break even.	0	21
1	0	0	1	1	26	6	I felt that my fellow group members would all choose to give all of their money to benefit the greater good.	0	21
1	0	0	1	1	23	2	I felt that the other people would do what was best for the group so we would all get more money.	0	21
1	0	0	1	1	24	2	I just hoped everyone would contribute their money to the group so we could get more than what we started with.	0	21
1	0	0	1	0	30	5	I made the decision to best benefit all users in the game because I would want the same result from others.	0	21
1	0	0	1	1	30	4	I think that it is important to give. If everyone contributed what they could, society as a whole would benefit more.	1	21
1	0	0	0.25	1	23	5	I thought that I would give the other person a little money and they would do the same hopefully in return.	0	21
1	0	0	0	0	22	5	I want the most bonus for me. It doesn't matter to me how much the other members in the group get.	0	21
1	0	0	1	0	27	4	I wanted make it possible for the group as a whole to earn the highest possible bonus that the group could.	0	21
1	0	0	1	0	29	6	I wanted the group to earn as much as possible, and I hoped that everyone else would feel and act similarly.	0	21
1	0	0	0.5	1	26	6	I wanted to contribute some but not loose it all because I cant trust that the other members gave away everything.	0	21
1	0	0	0.35	0	35	4	I wanted to contribute some, hoping we would all receive the benefits, but didn't want to count on everyone contributing everything.	0	21
1	0	0	1	1	22	4	I wanted to contribute the amount that would end up being the biggest amount for a bonus for all the players.	0	21
1	0	0	0.35	0	20	4	I wanted to ensure that I made a decent bonus, but also wanted to help my fellow partners increase their bonuses.	0	21
1	0	0	1	1	34	5	I wanted to increase my payout and I decided to trust that the other people in my group were like-minded.	0	21
1	0	0	0.05	1	33	5	I wanted to maximize my win if possible so I chose to contribute the least which was most beneficial to me.	0	21
1	0	0	0.8	1	23	4	I wanted to try to benefit myself somewhat yet I was also thinking about benefiting the whole group if I could.	1	21
1	0	0	1	0	27	5	I was hoping everyone else would contribute the fullest amount also, it seems like our best chance to improve our odds.	0	21
1	0	0	1	0	23	6	I was hoping others would contribute to the greater good and not try to take advantage of the other 3 people	0	21
1	0	0	1	1	43	4	I would rather help others than myself. and the choice I made would benefit the other person more so than myself.	1	21
1	0	0	1	0	32	1	If i can help people I will.. If they help me thats great if not then I feel better helping them.	1	21
1	0	0	1	0	29	2	It was the best option for the group. I everyone gave the same amount it all comes out fair and equal.	0	21
1	0	0	0	0	57	5	Not knowing who I was teamed up with, I did no trust them to award me any part of their bonus.	0	21
1	0	0	0.25	0	54	6	The 10 cents will - hopefully - be exceeded by better contributions by the others so that I earn more than I contributed	0	21
1	0	0	0.75	1	39	6	The amount was small so I didn't really care about the outcome, but still wanted to leave a bit for myself.	1	21
1	0	0	1	0	26	2	The greater good is bigger than I am. When we all pitch in, a lot or a little, we all win.	0	21
1	1	0	0	1	40	5	I did not want to risk losing my money and couldn't trust the other person to give me any of theirs.	0	21
1	1	0	0.5	0	26	6	I felt that 20 cents was enough. I truly doubt that the other people were going to contribute the full amount.	0	21
1	1	0	1	0	29	4	I had to make it quickly and I figured I'll benefit the whole group more than being selfish over 1 dollar.	0	21
1	1	0	1	0	21	4	I maximized risk to earn the largest reward. If I don't get any reward it's only 40 cents that I lost.	1	21
1	1	0	1	0	25	5	I prefer to try to achieve the best outcome possible for a group as a whole versus being selfish when possible.	0	21
1	1	0	0.5	0	51	5	I tried to get the highest bonus with the lowest risk. If nobody contributed, I wanted to reserve some for myself.	0	21
1	1	0	1	0	30	6	It's only 40c, even in a worst case scenario I still get 10c back. May as well be a good guy.	0	21
1	0	1	0.5	0	31	4	I chose right in the middle. It seemed the best way to give some to the group but also protect myself.	0	21
1	0	1	0.5	1	24	5	I felt like keeping half of it as guaranteed pay, and was willing to share half of it towards the group.	0	21
1	0	1	0	0	21	4	I have gotten the short end of the stick lately in things like this so I am keeping my guaranteed bonus.	0	21
1	0	1	0.75	0	29	4	I made the decision to keep more then giving, to uphold the probability of keeping more while giving some to others.	0	21
1	0	1	0.25	0	26	4	I personally prefer to trust others, but have had less than stellar results. I adopted a more conservative form of trust.	0	21
1	0	1	0.5	0	20	4	I wanted both us to have an equal share. So I chose to give him 20 and keep 20 for myself.	0	21
1	0	1	0.75	1	18	2	I would still keep some for myself but I felt that the group would do well if I contributed a lot.	0	21
1	0	1	0	0	33	5	Lack of time available to make the decision prevented further analysis and it seemed like a good idea at the time.	0	21
1	1	1	1	1	33	4	I'm hoping everyone else contributes 40 cents as well and it's the right thing to do - as opposed to being selfish.	0	21
1	1	1	0.5	0	27	4	Well I just clicked quick to avoid taking more than 10 seconds and fucking up my HIT. No reasoning behind it.	0	21
1	0	0	1	0	19	2	Because I don't really need the extra money so maybe someone else will be happy to get a little extra.	0	20
1	0	0	1	0	31	4	Because the game doesn't work if you don't give, you have to trust the other will do the right thing.	1	20
1	0	0	0.5	0	19	2	Being a supporter of Romney, I wasn't sure if the other person would be the type to want to share	0	20
1	0	0	1	0	62	4	From what I understood, my giving the other person all my cents would maximize their take. That works for me.	1	20
1	0	0	1	0	34	2	I am already paid for this anyway. Hopefully i will help the other person, and hopefully they will help me.	1	20
1	0	0	1	0	25	4	I believe the other members of the group will also contribute the most amount so our bonuses can be maximized.	1	20
1	0	0	1	0	19	2	I chose to contribute in the way that I did because I wish to be honest. Otherwise, what's the point?	1	20
1	0	0	0.6	1	23	5	I decided to contribute the amount I did so that the team could have a better payout towards the end.	1	20
1	0	0	1	0	28	4	I did it hoping the other people will donate the same amount that way we can get the maximum bonus.	0	20
1	0	0	1	1	47	4	I felt it was the best for the others and myself and hoped the others would contribute the same amount.	1	20
1	0	0	0.5	0	28	2	I felt like 20 cents was an acceptable bonus, so I would trust that everyone else felt the same way.	1	20
1	0	0	0.5	0	26	2	I figured giving up half of the bonus was enough and would satisfy both myself and others in the group.	1	20
1	0	0	0.5	0	26	2	I figured giving up half of the bonus was enough and would satisfy both myself and others in the group.	1	20
1	0	0	0.5	0	25	5	I gave 20 because I'm betting that he will give something. If he doesn't I will still get some bonus.	0	20
1	0	0	1	0	25	4	I have faith that the other group members will contribute to the pot and hopefully increase the chance of bonus.	1	20
1	0	0	1	0	31	5	I have faith that the other players will all contribute 40 cents, maximizing profit for the group as a whole!	0	20
1	0	0	1	0	28	2	I hoped the other person do the same so we could both come out winning. It is only .40 cents.	1	20
1	0	0	1	1	56	6	I hoped the others in my group would do the same and that we would all benefit from our generosity.	0	20
1	0	0	1	0	19	4	I knew I would get a bonus and I wanted to give every other member the maximum bonus I could.	0	20
1	0	0	0.75	1	55	6	I like contributing a larger amount of money for a good cause even if I don't receive more monetary benefit.	1	20
1	0	0	0	1	37	6	I made this decision because I did not trust the other players and I had to look out for myself.	0	20
1	0	0	1	1	43	5	I tend to make decisions based on what makes the most people happy, and want others to do the same	0	20
1	0	0	1	1	26	5	I think all of us can expect a great bonus if we make a higher contribution and distribute it equally.	1	20
1	0	0	0	1	40	4	I think most people wouldn't give any money so I chose not to because I would be sacraficing my bonus.	1	20
1	0	0	1	1	30	4	I think that giving is important. If we all contributed more in our society, it would be a better place.	1	20
1	0	0	0.5	0	42	4	I thought giving half was the best choice because I would probably get something no matter what the others did.	0	20
1	0	0	1	1	61	4	I thought I would be generous to the other person and still give myself a chance for a positive outcome.	0	20
1	0	0	0.5	0	24	5	I thought it would be fair enough to contribute half. If everyone contributes half, we'd all be pretty well off.	0	20
1	0	0	1	1	49	4	I thought it would be fair for everyone to contribute the maximum, so everyone got an equal and fair bonus.	0	20
1	0	0	0.5	1	18	2	I thought it would be in the spirit of fair game, I thought it would be nice if everyone contributed.	0	20
1	0	0	0.75	1	58	3	i thought that the other people would probably all give 40, and by giving 35 I would come out ahead	1	20
1	0	0	1	1	25	5	I trust that everyone will want to make the most money and have faith others will make the same decision.	0	20
1	0	0	0	0	27	5	I wanted the highest bonus possible. It would be harder to not donate to them if I knew them personally.	0	20
1	0	0	0.75	0	27	4	I wanted to benefit the group more then myself but I do not trust them completely. Its basically a gamble.	0	20
1	0	0	0.5	0	23	4	I wanted to do 40 but I didn't trust the other people to do 40 so I only did 20.	0	20
1	0	0	1	0	60	6	I wanted to do the best I could for the group, and depended on the others to do the same.	0	20
1	0	0	1	1	28	6	I wanted to do what was best for the team. I also figured I didn't have too much at stake.	0	20
1	0	0	0	0	22	2	I wanted to ensure I walked away with something at all and with the higher possibility of even more profit.	0	20
1	0	0	0	0	21	4	I wanted to get at least some bonus to maximise the money i get for my time spent on MTURK.	0	20
1	0	0	1	0	24	2	I wanted to give the group the best possible outcome so we all come away with a lot of money.	0	20
1	0	0	0	0	34	6	I wanted to make the decision that maximized my personal gain. I did not care about the other group members.	0	20
1	0	0	0.5	0	25	4	I wanted to provide a somewhat substantial contribution to the group without placing all of my bonus on the line.	0	20
1	0	0	1	0	23	5	I was hoping for a large bonus. I figured it was only 40 cents there's no reason not to gamble.	1	20
1	0	0	1	1	45	5	I was hoping my other 3 community partners would do the same, so we all benefit from the pooled effort.	0	20
1	0	0	1	1	63	5	I would hope the other person would do the same thing since that would be best for both of us.	0	20
1	0	0	1	1	27	4	I would rather that everybody make a modest profit than only make a little with me rolling in my pennies.	0	20
1	0	0	1	1	38	5	I'm just hoping the other person realizes that they can make the most money by giving out the 40 cents.	1	20
1	0	0	1	1	56	4	In hopes that other members would do the same so we would all get the biggest ammount of bonus .80	0	20
1	0	0	0.25	0	27	5	Overall I will still get a decent amount of money, but have a little invested into the group for bonus.	0	20
1	0	0	0	1	34	5	Seems like contributing gives me less overall unless everyone else does it, and I don't trust that everyone else will.	1	20
1	0	0	0.75	1	47	5	The group benefits the most by having us all contribute, but I wanted to make sure that I received something.	0	20
1	0	0	0.75	0	20	4	The other person seems like a decent guy, I hope he would do the same for me, if not more.	1	20
1	0	0	0	1	20	4	Well i would wish to contribute some money but i have been unemployed for awhile but next time i will.	1	20
1	1	0	1	1	35	5	I didn't feel I had much to lose; the 40 cents wasn't mine to begin with so why not share.	0	20
1	1	0	1	0	32	6	I didn't have much to lose by giving up the money to the other person. I hoped they would reciprocate.	1	20
1	1	0	0.5	0	22	4	I didn't want to be completely selfish but I can't assume that the people I played with were completely cooperative.	0	20
1	1	0	1	0	28	6	I don't need the money THAT bad, and I like to be nice. Plus we have then same political agenda	1	20
1	1	0	0.75	1	21	5	I felt the need to be generous and not selfish. This cent game needed teamwork for every member to benefit.	0	20
1	1	0	1	1	34	5	i like to believe people will do what's fair and just; it would have been selfish to my money back.	0	20
1	1	0	0.05	0	25	4	i put 2 credits in beacuse u never know how much the others put in and i could lose money	1	20
1	1	0	1	1	42	3	I think 40 cent would have been the best contribution, but I was confused by the directions. I'm very sorry.	1	20
1	1	0	1	1	59	2	If everyone gives all everyone gets more, i like to think everyone would be fair. i may be quite wrong.	0	20
1	1	0	0	0	33	4	The average person is greedy, I might as well beat them to the punch or tie in this instance. lol	0	20
1	1	0	0.75	1	27	5	The hypothesis that the strangers would feel guilty for being greedy and contribute a high value, thus maximizing the pot.	0	20
1	0	1	0.5	0	25	4	20 cents is a safe bet. I may make some money, but at least I won't walk away with nothing.	0	20
1	0	1	0	0	46	2	For the financial compensation, money is rather tight for me these days and I consider this survey very financially rewarding.	1	20
1	0	1	0.75	0	20	4	I always preferred to give than keep. I am perfectly content with the initial payment I receive from this survey.	0	20
1	0	1	0.4	0	29	4	I chose to play it safe and contribute a small amount that would leave me with enough to feel satisfied.	0	20
1	0	1	0	0	60	4	I think that a liberal would think that a conservative wouldn't trust him enough to make a mutually beneficial decision.	0	20
1	0	1	0.75	0	20	4	It was safest, still contributing to the group, but not giving so much that i would be taken advantage of.	0	20
1	0	1	0	0	28	5	Keeping all my money gives me that best chance at getting the most money...and asures me of getting 40 cents.	0	20
1	0	1	1	1	25	6	The possibility of a much higher reward was worth more to me than holding on to an additional 40 cents.	0	20
1	0	1	0.8	1	25	5	The reason that i choose to contribute the amount i have thought that to keep the amount in secured way.	1	20
1	1	1	0.75	0	24	5	I took as much risk as I wanted and still keep a little as a for sure payout to me.	0	20
1	1	1	0	0	19	4	It was the most secure decision. I did not want to risk giving away my money and getting nothing back.	0	20
1	0	0	0.05	0	58	5	adjust them but they do not fine tune. Clicking or trying to click and drag just have no effect.	1	19
1	0	0	1	0	18	2	Barrack Obama has done very much for the US and I would like him to remain the US president.	1	19
1	0	0	1	0	38	2	Because I trust the other four are going to do the same and we will share the pool money	0	19
1	0	0	1	0	29	2	Because it was the best choice for the whole group and it seemed unfair for me to not contribute.	0	19
1	0	0	0	1	42	4	I am usually a trusting person, but I feel others will try to maximize their own earnings with this.	0	19
1	0	0	1	0	19	4	i choose 40 cents because i felt that it gave the best pay off if others did the same.	1	19
1	0	0	1	1	26	5	I choose to think that everyone will be generous and we can all benefit by having the funds doubled.	1	19
1	0	0	1	1	20	2	I chose 40 cents hoping others chose 40 cents as well, that way we all will receive 80 cents.	0	19
1	0	0	1	1	52	5	I chose to be generous in the hope that others chose that option as well, I am an optimist!	0	19
1	0	0	1	0	24	4	i chose to donate all 40 cents on the hope that most people will choose to do the same.	1	19
1	0	0	0.6	0	20	2	I definitely felt it was necessary and beneficial to me to contribute slightly more money than I normally would.	1	19
1	0	0	0.25	0	20	4	I didn't trust that others would put $40 in, but I couldn't not contribut, so I put in 10	0	19
1	0	0	1	1	29	5	I don't mind contributing and hoped that everyone else felt the same so we could get a good bonus.	1	19
1	0	0	1	0	30	6	I don't mind sharing with everyone. I also trust people to do the right thing most of the time.	0	19
1	0	0	0.5	0	18	2	I feel it was a generous amount, but at the same time it left enough for my own self.	1	19
1	0	0	1	0	26	5	I felt it was best to share. If the other 3 do the same we will all be rewarded.	1	19
1	0	0	1	1	47	4	I felt it was the most beneficial to me & the group and hoped the others would do the same.	1	19
1	0	0	1	1	41	5	I felt it was the most fair thing to do and hoped everyone else did the same. Thank you.	1	19
1	0	0	0.25	1	20	4	I felt that I should give something to the group, because it would benefit the group as a whole.	0	19
1	0	0	1	1	34	6	I figure that it is better to share something that you weren't expecting to get in the first place.	0	19
1	0	0	1	1	23	5	I had already received a dollar in payment, so I might as well try to get the biggest bonus.	0	19
1	0	0	1	1	32	3	I hope that the others will contribute the full amount also, as it will benefit all of us equally	0	19
1	0	0	0	0	26	2	I needed to make sure I was guaranteed my 40 cents, and hopefully some others contribute to the fund.	0	19
1	0	0	1	0	24	6	I recognize that it is the prisoners' dilemma; however, I hoped that the other participants contributed everything as well.	0	19
1	0	0	1	0	27	5	I think it is important to strive to better everyone's life when the cost to myself is very small.	0	19
1	0	0	0.5	0	28	6	I think that I would give away about half, I would hope that the other person does the same	1	19
1	0	0	0.5	1	58	3	I thought giving half would be the generous thing to do. it's only 40 cents anyway, not 40 dollars	0	19
1	0	0	1	0	32	5	I trust everyone saw that the best possible outcome (for everyone) was to contribute everything to double our money.	0	19
1	0	0	1	0	42	5	I usually don't expect bonuses. However I do like to feel like I am contributing, and whatever the result...ehh...easy-come-easy-go	0	19
1	0	0	1	0	25	5	I want to do what is best for the team. I trust that others will make a similar decision.	0	19
1	0	0	1	0	41	4	I want us as a group to do well. If everyone contributes all they can we all do better.	0	19
1	0	0	0.5	1	31	5	I wanted the chance at some bonus, but wanted to make sure the other player got a good chunk	0	19
1	0	0	1	1	59	5	I wanted to do the right thing by the other person. I hope that person treats me as well.	0	19
1	0	0	1	0	34	4	i wanted to give as much as i could to the group and i hope they do as well.	0	19
1	0	0	0.5	0	35	4	I wanted to include myself in the group but at the same time did not trust them all together.	0	19
1	0	0	1	0	26	5	I wanted to make sure both myself and the other participant got a fair deal out of our interaction.	0	19
1	0	0	0	0	35	5	I wanted to maximize my earnings and wan't sure if the other person is giving any of his share.	1	19
1	0	0	0	1	25	6	I wanted to maximize the bonus for myself and took a gamble that others would feel the same way.	0	19
1	0	0	1	0	28	2	I was hoping that he would give me all of his money to triple it much like I did.	0	19
1	0	0	0	0	25	5	I was trusting that the other players would offer up a larger sum for the group as a whole.	0	19
1	0	0	1	1	21	4	If everyone contributed everything, it would benefit us the most. I like to think other people feel the same.	0	19
1	0	0	0.75	1	52	5	It seemed best to be generous and hope that the others would do the same. I am an optimist!	1	19
1	0	0	1	1	29	5	It was important to do what was necessary to maximize the reward for both myself an the other individual	1	19
1	0	0	1	0	34	5	It was the best decision for the group and if everyone did it, we all would receive more money.	0	19
1	0	0	0.5	0	21	4	like this through mturk and I don't feel as though people are as generous when it is completely random.	0	19
1	0	0	1	0	33	3	Made my decision with the hope that the other person would make the same, and we would both benefit.	1	19
1	0	0	1	0	23	4	People want the most money, so I figured I would help others in the hope they do the same.	1	19
1	0	0	1	0	64	5	Seemed that if all made the same decision, we'd all be better off. Not sure of the math, though.	0	19
1	0	0	0.5	1	49	4	Wanted to step out of my box and actually trust that the other person would be fair as well	0	19
1	0	0	1	1	26	5	well, i think that it is not too much money and it would be distributed for the common good	1	19
1	1	0	1	1	25	5	I decided to be risky and hope that all others would contribute the same so we all could benefit.	0	19
1	1	0	1	1	19	4	I feel that it would be best to benefit everyone overall than to be selfish and make others suffer.	0	19
1	1	0	1	0	18	4	I might as well go all in, I don't lose that much money if it doesn't work out anyway.	0	19
1	1	0	1	1	61	6	I thought it was worthwhile to risk giving it all to the other and seeing what I got back.	0	19
1	1	0	1	0	27	5	I wanted everyone to earn the maximum even if it meant losing out on a high reward for myself.	0	19
1	1	0	0.25	1	27	6	I wanted to contribute for the good of the group. However, I don't know how greedy other participants are.	0	19
1	1	0	0.5	1	22	5	I wanted to help them but I also wanted to make sure I wouldn't lose all of my money.	0	19
1	1	0	1	0	26	4	It makes the most sense for all members to be able to obtain the most profit without being greedy	1	19
1	1	0	1	0	27	5	Probably foolishly I assumed everyone would go for the maximum while not hoping for the kindness of the others.	1	19
1	1	0	1	0	34	5	Romney supporters are going to be so sad tonight I thought I'd try to make them happy right now.	0	19
1	1	0	0	0	19	4	Since I do not know the people I am playing with, I did not want to take any risks.	0	19
1	1	0	0.75	1	39	5	Willing to take a risk with the majority of money but hoping to walk away with a little something	0	19
1	0	1	0	1	28	2	I assumed everyone else would contribute nothing and they would benefit by me contributing more, so I withheld contributing.	0	19
1	0	1	0.75	1	47	2	I hoped others would do the same,so we could earn more. But I still kept a little just incase!	1	19
1	0	1	0.5	0	22	4	I kept half and gave half. This way I was still giving some but also had some for myself	0	19
1	0	1	0	1	51	5	I prefer to take the sure thing, i.e. keep the money, rather than gamble on what others will do.	0	19
1	0	1	0.5	1	54	5	I thought it was the best compromise; I kept some and gave some away for which all would benefit.	0	19
1	0	1	0.25	0	19	4	I wanted to ensure I kept as much as possible, but give the other person a little as well.	1	19
1	0	1	1	1	53	6	I went on the assumption that everyone would act fairly. Probably not a safe assumption but hope springs eternal.	0	19
1	1	1	0	0	22	4	I didn't want to risk everybody else keeping their bonus, resulting in me missing out on a greater bonus.	0	19
1	0	0	1	1	18	4	Because I want everyone to benefit as much as possible. Hopefully the others donated 40 cents as well.	0	18
1	0	0	1	1	27	4	because if everyone contributed, we would all receive 80 cents, which is the best reward for the group.	0	18
1	0	0	1	0	49	4	Because it would result in an even payout for everyone if we all agreed on the same outcome	0	18
1	0	0	0.5	1	52	2	chose to give half of what I was given, so it would benefit others as well as myself	1	18
1	0	0	0.5	0	28	5	Figured it was the best way to hope for the good in people while still hedging my bets.	1	18
1	0	0	1	0	24	5	I am a generous person. I want other people to earn more based on my performance and decisions.	1	18
1	0	0	0.55	1	29	5	I am always content with a nice middle ground and I figured 20 was a nice middle ground.	1	18
1	0	0	1	0	24	5	I am an optimist and like to believe in the kindness of others and spreading generosity to others!	1	18
1	0	0	1	0	23	4	I am hopeful that everyone would choose to put in 40 cents so that our money was doubled	0	18
1	0	0	0	0	30	5	I am trying to maximize my return. I believe that for one iteration this is the best strategy.	0	18
1	0	0	1	0	51	4	I believe in being an ethical person trying to do what is best for the good of all.	0	18
1	0	0	1	0	49	2	I believe in being fair, and though my share would be less it doesn't really matter to me.	0	18
1	0	0	0	0	28	4	I can't trust people to contribute for the biggest payout so I took matters into my own hands.	0	18
1	0	0	0.75	0	22	4	I chose that amount because it seemed fair. It allowed all of us to earn a nice bonus.	1	18
1	0	0	1	1	26	2	i chose to contribute the amount I did because it was the best chance of a better bonus..	1	18
1	0	0	0	0	22	1	I chose to give 0 cents because I believe I get a higher bonus payout if I do.	1	18
1	0	0	0	0	27	5	I chose to go with the maximum possible payout for myself over the best payout for the group.	0	18
1	0	0	0.65	1	27	2	I CONTRIBUTING ALOT BECAUSE I HOPE OTHERS DO THE SAME TO GAIN ME MORE IN THE LONG RUN	0	18
1	0	0	1	1	24	4	I decided to contribute all of my bonus so that the whole group would benefit, not just me.	0	18
1	0	0	1	0	22	5	I decided to take a chance and hope that the other people were thinking along the same lines.	0	18
1	0	0	0	0	27	5	I did not trust the other people to contribute anything and we only had 10 seconds to decide.	1	18
1	0	0	0	0	21	4	I feel no connection to the others in this study. Therefore I did what was best for me.	0	18
1	0	0	1	0	28	5	I feel that most people do care about others and expect to be treated as they treat others.	1	18
1	0	0	1	1	59	2	I felt if eveyone contributed the most I would do better and even better if someone contributed less.	1	18
1	0	0	1	0	20	2	I felt it would be better if all of the people in our group got a decent bonus	0	18
1	0	0	1	0	23	5	I figured it was only 40cents and there was a good chance the other people did the same.	0	18
1	0	0	1	0	24	5	I have faith in my fellow compatriates -- it makes sense for everyone to try and double their money!	0	18
1	0	0	1	0	25	5	I hoped that people would have been as generous as me and we could all double our earnings.	1	18
1	0	0	1	0	42	5	I like to be as fair as possible, and always hope that others want to do the same	0	18
1	0	0	1	0	34	2	I made my decision about the $.40 because the entire group would benefit more, rather than one person.	0	18
1	0	0	1	1	36	5	I made the decision I did as I trust the other person would want us both profit greatly.	1	18
1	0	0	0	1	20	4	I made the decision that I did because it is growing increasingly hard to trust people these days.	0	18
1	0	0	0	0	18	4	I only had ten seconds to think, so I went with what I thought was best for me	0	18
1	0	0	1	0	30	2	I prefer to benefit as many others as possible even if it's not in my own best interests.	0	18
1	0	0	1	0	29	5	I put my trust that the other person participating would try to maximize profits for both of us.	0	18
1	0	0	0.5	0	23	4	I thought that if I contributed half, I would have a better chance of at least breaking even.	1	18
1	0	0	0.75	1	21	6	I thought that the amount of money was inconsequential, so it was easy to be giving and trusting.	0	18
1	0	0	0.15	0	46	4	I wanted to contribute only a small amount in hopes that everyone else would contribute a large amount.	0	18
1	0	0	0.5	1	23	5	I wanted to hope that others would contribute to the pot so we could all get extra money.	0	18
1	0	0	0.75	1	43	2	I wanted to make sure I was left with something and still give a fair amount to others.	0	18
1	0	0	0	1	36	2	I wanted to maximize my bonus and hoped that the other person sent me all of their points.	0	18
1	0	0	1	0	33	2	I was hoping that everyone else would do the same. It seemed like the right thing to do.	0	18
1	0	0	0.85	0	18	2	I was hoping that people were actually good at heart and would realize it's best for the group.	0	18
1	0	0	1	1	24	5	I was hoping that the others would contribute the same so we could get the best possible bonus.	1	18
1	0	0	1	0	21	5	I was hoping the other people also out in 40 cents to maximize the possibility of making money.	0	18
1	0	0	0.25	0	44	5	I was trying to maximize my bonus so I only contributed 10 cents. Just wasn't feeling charitable today.	0	18
1	0	0	1	0	25	2	I would give all my bonus up in the hopes the other person would be just as generous.	1	18
1	0	0	1	1	34	5	I would like to give him or her as much cents as I can get in the game.	1	18
1	0	0	1	0	25	4	I'm willing to gamble the bonus for the sake of a bigger payout. Plus this experiment sounds interesting.	1	18
1	0	0	1	0	22	5	If everyone was smart and read the prompt, we would get the most by donating all of it.	1	18
1	0	0	0.75	1	27	6	It appeared to be the half way point between the best contribution for myself and for the group.	1	18
1	0	0	1	0	26	4	It provides the greatest benefit to the group. spending half of 40c to provide this benefit is acceptable.	0	18
1	0	0	1	1	52	5	It was a better gamble to think that other people would also contribute .40 to get .80 back.	1	18
1	0	0	0	1	33	2	It was the best decision for me. I would get the most money if I gave away none.	0	18
1	0	0	0	1	48	5	It would hopefully get me the most money and I didn't feel I could trust everyone to contribute.	0	18
1	0	0	0.5	1	31	4	it's fair to give half even though I would have made more by giving the other player less	0	18
1	0	0	1	1	39	2	Most people are looking for a good payout, I think alot of people will put it all in.	1	18
1	0	0	0.5	1	22	4	This survey was definitely interesting and was relevant to my life. I felt as if I was understood.	0	18
1	1	0	0	0	26	4	I feel a bit angry towards the Republican party and it's supporters. They aren't helping to fix things.	0	18
1	1	0	0.25	0	19	3	I feel like everybody else would either be very giving or selfish so I only contributed 10 cents	0	18
1	1	0	0.5	1	20	4	I gave 20 because i didnt want to be selfish and trusting other people not to be selfish	0	18
1	1	0	0.25	0	26	6	I wanted to maximize my earnings, but felt guilty for not giving the other person at least something.	0	18
1	1	0	1	1	22	4	I was hoping that everyone else would see the benefit in getting the most money without being greedy	0	18
1	1	0	0.15	0	36	5	I'm not so desperate for cash that I need it. I'd rather have the success as a group	1	18
1	1	0	0.5	1	23	5	It seemed like a good middle of the road choice and I was fairly apathetic to the outcome.	0	18
1	1	0	1	1	24	5	Might as well bet it all--it's 40 cents for goodness' sake. Why be a jerk about it?	1	18
1	1	0	1	0	66	6	The amount was small, and I saw no reason to deprive the other player of the maximum benefit.	0	18
1	1	0	0.5	0	26	3	well i dont want to be selfish but i dont really know the people that are also playing	0	18
1	0	1	0.5	0	27	5	Felt like I had a decent chance of returning on my investment, while still protecting my own interests.	0	18
1	0	1	0	0	22	5	I don't trust other people. Especially in an online scenario. I kept all my money for this reason.	0	18
1	0	1	0.65	0	26	5	I felt that it would benefit the group while also protecting myself if other members contribute very little	0	18
1	0	1	0	1	61	4	I felt that the majority of my partners would not contribute anything. My choice was the safest bet.	0	18
1	0	1	0.5	0	27	4	I tried to reason what other people would do and putting in $0.20 seemed liked the safest bet	0	18
1	0	1	0	0	23	4	I wanted to make sure that I got to keep my money no matter what everyone else did.	0	18
1	0	1	0.75	1	31	2	So I could keep some of the money yet help others and hopefully they would do the same.	1	18
1	0	1	0	0	29	2	Well, I have no information on what the others will contribute, so I'm playing it kind of safe.	0	18
1	1	1	1	1	37	4	in hopes that others contributed the full amount too. I would feel guilty if I kept my amount	0	18
1	0	0	1	1	68	5	As a group we all win. I took a chance on all contributing to help each other.	1	17
1	0	0	1	0	48	4	Because donating to the group as a whole makes the gtoup stronger and more profitable for all.	1	17
1	0	0	1	0	25	5	Because I believe the benefit of the group as a whole outweighs the benefit to the individual	0	17
1	0	0	0.95	1	19	4	Because I would hope that that is what everyone did then we could all walk away happy	0	17
1	0	0	1	0	19	4	Because I'm an optimistic person who hopes that the other participants will contribute as much as possible.	0	17
1	0	0	1	1	31	3	because it would be best for the group and I felt like others would contribute the same.	0	17
1	0	0	1	1	44	6	BEcause the best payoff is when you contribute the whole thing and everybody else does the same.	1	17
1	0	0	0.5	1	32	4	contributing half felt like a good balance between helping the group and acting in my best interest.	0	17
1	0	0	0	0	25	2	Honestly, I chose to contribute 0 because I usually don't contribute to paying for anything at all.	1	17
1	0	0	0	0	22	2	Honestly, I was being motivated by the opportunity to earn a bonus, if that's what you're asking.	0	17
1	0	0	0	1	34	5	I am trying to earn extra money for Christmas, so I felt the additional bonus would help	0	17
1	0	0	1	1	44	6	I assumed that everyone would want to benefit the group, so that all participants could do well.	0	17
1	0	0	1	0	21	2	I believe that all the other participants will use logic to determine what is best for everyone.	0	17
1	0	0	0.75	0	21	4	I believe that people are generous by nature and that by contributing we will all gain something	0	17
1	0	0	0	0	24	5	I believed I would have the opportunity to make more, and that no one else would contribute.	0	17
1	0	0	0.25	1	20	4	I chose the contribute the amount because I hoped that it would benefit everyone in the group.	1	17
1	0	0	1	0	31	4	I chose to donate 40 because I am hoping everyone did and everyone will make the most.	0	17
1	0	0	1	0	28	5	I chose to give more money away in the hopes that other people wold do the same.	0	17
1	0	0	0	1	54	5	I chose to take the sure thing rather than gamble on what the other players would do.	0	17
1	0	0	1	1	30	5	I contributed the amount that I hoped others would also contribute-the amount that maximized group earnings.	0	17
1	0	0	0	1	34	4	I don't really think 3 other people are playing so I wanted to possibly maximize my bonus.	0	17
1	0	0	1	0	25	4	I feel fine about myself having made that decision. It's in the best interest of the group.	0	17
1	0	0	1	1	32	5	I felt it was appropriate for everyone in the group to try to recieve a greater benefit.	0	17
1	0	0	1	0	22	4	I felt like giving back to the whole group because I have more than enough for myself.	0	17
1	0	0	1	0	54	6	I felt that if everyone contributed the maximum then all would be assured of a decent return	0	17
1	0	0	1	0	25	4	I figure I might as well be one of the people who contributes more to the group.	0	17
1	0	0	1	1	37	4	I gave 40 cents because I felt it was fair and I had hoped others did too.	0	17
1	0	0	0.5	0	43	5	I guessed at what would be the best payout for me. I don't know these other strangers....	1	17
1	0	0	1	1	37	5	I hoped everyone would contribute as much, so we would get a higher payout as a group	0	17
1	0	0	1	0	19	2	I hoped that everyone else will have done the same and we all made the extra money.	0	17
1	0	0	1	0	19	2	I hoped that others have also done so, because that's how we will get the highest payoff.	0	17
1	0	0	1	0	24	5	I hoped that you were actually deceiving us and would give us the max amount of money.	1	17
1	0	0	0.5	0	47	2	I hoped the other person would send some money my way, but did not completely trust them.	0	17
1	0	0	0.5	0	28	5	I made a moderate decision to make sure I would receive at least some of the bonus.	0	17
1	0	0	0	0	21	2	I simply wanted to maximize my own earnings. Also, Romney supporters are silly and don't deserve money :)	0	17
1	0	0	0.5	1	33	4	I tend to always go for half. I like to be as fair as I can be.	0	17
1	0	0	1	1	28	5	I think it is better to share and hope you get a return, but don't expect it.	1	17
1	0	0	0.5	0	45	4	I think that it is a moral choice to contribute to the good of the larger group.	0	17
1	0	0	1	0	29	6	I thought it best to be generous and hoped everyone else would for the good of all.	0	17
1	0	0	1	0	23	4	I thought that by putting everything in, I had a better chance of getting a higher return.	1	17
1	0	0	1	1	25	5	I trust that other people on Mturk are looking to make the most money possible as well.	0	17
1	0	0	1	0	20	4	I trust that the other people will make a similarly mutually beneficial decision and raise everybodys earnings.	1	17
1	0	0	1	0	21	4	I trust that the other people will put their money in so we all get more money.	0	17
1	0	0	0.85	0	17	1	I trusted that the other players would do likewise. Thus, we would all end up better off.	0	17
1	0	0	0.25	1	22	5	I want to ensure a bonus payment for myself but also want to contribute to the group.	0	17
1	0	0	0.75	0	25	4	I wanted everyone in the group to get a descent payout, hopefully everyone else thiks the same!	0	17
1	0	0	0.75	1	23	4	I wanted the other person to get a decent bonus, but I wanted to get one too.	1	17
1	0	0	1	1	47	2	I wanted to be fair, hoping others would as well. and we could all make some money.	0	17
1	0	0	1	0	31	5	I wanted to be generous and hope that others would be generous as well back to me.	0	17
1	0	0	1	0	34	2	I wanted to do the right thing and hope that the other person would do the same.	0	17
1	0	0	0.5	1	20	4	I wanted to give the other person some money, making the largest profit didn't matter to me.	0	17
1	0	0	1	1	23	2	I wanted to give them a bonus, even if that meant I might not get a bonus.	1	17
1	0	0	1	0	21	4	I was only trying to be generous. I hope that everyone else taking the survey was too.	0	17
1	0	0	1	1	34	6	I would expect others to contribute the max amount so that the group could benefit the most.	0	17
1	0	0	0.25	0	27	5	I would like the other person to receive money, regardless of how much I get in return.	1	17
1	0	0	1	1	19	2	I would like to be able to have my group benefit and hope they feel the same.	0	17
1	0	0	0.5	1	38	5	I would want to benefit both myself and the group, hence to contribute half of the money.	0	17
1	0	0	0.1	0	27	6	I'd rather give a little than nothing. I'd give more but I don't trust the other players.	0	17
1	0	0	1	1	27	5	I'm hoping that the others chose the same as me so we can all maximize our bonus.	0	17
1	0	0	1	1	39	5	I'm hoping the other person will do the same so we can each earn the same bonus	0	17
1	0	0	1	0	19	4	If everyone contributes that amount, we all will do great. Also I'll get 20 cents either way	0	17
1	0	0	0.5	1	21	4	If I contributed nothing and the others did as well, we woudn't get anything out of it.	0	17
1	0	0	0.75	1	33	6	In hindsight, it was probably not the brightest. But I'm in a mood to share, rough week .	0	17
1	0	0	1	1	35	5	In hopes that everyone gets the most from the experiment, i don't mind getting less than others.	1	17
1	0	0	1	0	21	4	in the hopes that my contribution would be met by my group members to benefit us all	1	17
1	0	0	0.75	0	21	4	It helps the group a great deal but can still help me out personally a little bit	0	17
1	0	0	0.75	1	25	5	It seemed like a good compromise between total self interest and acting for myself and the group.	0	17
1	0	0	1	0	37	2	It was not mine to start with and if everyone did the same we would all benefit.	1	17
1	0	0	1	1	40	4	It's a win situation with the highest bonus given. As long as another person does the same.	1	17
1	0	0	1	1	47	4	Money is like a river, constantly flowing. This involves a changing of hands, or giving and taking.	0	17
1	0	0	0	0	22	4	Republicans do not believe in sharing wealth. The richest in our society do not pay enough taxes.	0	17
1	0	0	1	0	24	4	seemed fair with the most potential to receive a bonus while also helping out the other people.	0	17
1	0	0	0.5	0	26	5	Seemed to provide the best average situation, since I cannot predict the actions of the other players.	0	17
1	1	0	0.25	0	24	2	I believe contributing to a great thing all the time. It is always a nice risk taker.	1	17
1	1	0	0.5	1	20	4	I did not want to be selfish nor did I want to completely give up my share.	0	17
1	1	0	0.5	1	21	4	I didn't know what the others would contribute and I didn't want to lose my whole bonus.	0	17
1	1	0	0	0	19	4	I don't feel like taking any risks right now. And I don't care about random internet straners.	0	17
1	1	0	1	1	33	5	I feel it is best to help the group as a whole, versus being a greedy person.	0	17
1	1	0	0.25	1	24	4	I just made an effort to try and be a good person, rather than a greedy one.	1	17
1	1	0	1	0	51	4	I made the choice that was best for the group as a whole rather than being selfish.	0	17
1	1	0	1	0	25	5	I was honestly interested to see how the other person would react. Greed vs. Charity, I suppose.	0	17
1	1	0	0	0	24	5	I'm greedy. I assumed the group would make the maximized decision so i took advantage of that	0	17
1	1	0	1	0	26	4	It was only 40 cents. It wouldn't have been a great loss if my partners didn't contribute.	0	17
1	1	0	0	1	30	4	It's not because I'm selfish - it's because I don't trust the other people to give me anything.	0	17
1	1	0	0	0	21	2	Last time I did something like this everyone contributed 0 and I lost most of my bonus.	0	17
1	1	0	0.25	1	32	4	Small enough to ensure a good return, high enough so I wouldn't feel guilty about contributing nothing.	0	17
1	0	1	0.5	1	25	3	50% of the amount seemed to be have the best odds of me keeping a larger portion.	0	17
1	0	1	0.75	1	41	4	I thought it may be a safer bet to be able to keep some of my points	1	17
1	0	1	0.5	1	30	5	I wanted my partner to get a good bonus but also wanted to keep some for myself.	1	17
1	0	1	0.75	1	22	5	I wanted to make sure I'd keep a decent amount while still contributing as much as possible.	0	17
1	0	1	0.5	0	26	5	i was half trusting peple, so while i donated I also wanted to keep some to myself.	0	17
1	0	1	0.75	0	27	4	If everyone else decides to keep their bonus I still retain a small portion of my own.	0	17
1	0	1	0.25	0	19	4	It just felt safe. And I'm getting $0.50 any so approximately $0.80 or so is pretty good.	0	17
1	0	1	0.5	0	28	5	Keep at least $.20, but still have a chance to gain more without potentially getting no bonus.	0	17
1	0	1	0.65	0	21	5	The time requirement through me off, but I figured contributing some but not all would be helpful.	0	17
1	0	1	0.75	0	34	5	Wanted to keep a little of the bonus, but still be able to help the other guy	0	17
1	0	0	1	0	22	5	Because I am confident that people will do the smart thing to make the most money.	0	16
1	0	0	1	0	33	5	because I had faith that the rest of my group would have made the same decision.	0	16
1	0	0	1	1	21	3	because i want to contribute as much as can for the overall benefit of the group	0	16
1	0	0	1	0	28	4	because i was thinking we would both be unselfish and get a good amount of money.	1	16
1	0	0	1	1	50	6	Because it's important to me to make the right decisions for my community, not just myself.	0	16
1	0	0	1	0	20	2	Best choice for the group, and still generous if they don't choose to give me any.	0	16
1	0	0	1	0	29	4	contributed all hoping all others in the group would contribute all as well to maximize bonus	0	16
1	0	0	1	0	25	5	Even though I don't trust people much, the idea that everyone could benefit more seemed appealing.	0	16
1	0	0	1	1	23	5	giving up our 40 cents was for the greater good... that we would both double that	1	16
1	0	0	1	0	45	5	Hopefully, the other group members will choose the same and we will all be better off.	0	16
1	0	0	1	0	23	4	I am a giving person who believes the more you give the more we all recieve	1	16
1	0	0	1	0	67	5	I am a team player and I was hoping the others would make the same decision.	0	16
1	0	0	1	1	30	4	I am feeling in a generous mood today and I hope the other person was too.	0	16
1	0	0	1	0	28	4	I am hoping everyone would do the same. It was what is best for the team.	0	16
1	0	0	1	1	36	5	I am hoping that they chose the same as me so we can both get some.	0	16
1	0	0	0.5	0	20	2	I am not quite sure, I guess I was just hoping others would do the same.	1	16
1	0	0	1	0	38	2	i believe in contributing to the good of the group. we are all in this together! :)	0	16
1	0	0	0.5	1	23	6	I both wanted to ensure that I got some money, but wanted to share as well.	0	16
1	0	0	1	0	23	2	I chose to contribute all the money in hopes of obtaining the most money I could.	0	16
1	0	0	0.75	1	29	4	I contributed 30c Just in cases everyone decided not to share, i'd still have the 10c	1	16
1	0	0	0.5	0	23	6	I didn't want to contribute everything as I believe others would try to maximize their profit.	1	16
1	0	0	0	1	37	5	I don't believe I am playing against other people, so have no incentive to be generous.	0	16
1	0	0	1	1	52	4	i feel that everyone deserves as much as they can get and i like to share	1	16
1	0	0	0	0	28	2	I felt that had the highest reward for me - and I didn't trust my fellow teammates.	0	16
1	0	0	0.5	0	29	4	I figured half was good enough. Without knowing what the others contributed I couldn't play strategically.	0	16
1	0	0	1	1	27	5	I hoped everyone else would contribute the same and we would receive the largest possible bonus	0	16
1	0	0	1	0	24	2	I hoped everyone else would donate all of their .40 so we would all receive more.	0	16
1	0	0	1	1	37	2	I hoped that everyone would contribute their entire 40 cents, making it the highest possible payout.	0	16
1	0	0	0.5	1	21	4	I hoped that others would match my donation or more and that we would all benefit.	0	16
1	0	0	1	0	25	6	I just wanted to be fair in hopes that the other person would do the same.	0	16
1	0	0	0	1	23	5	I really don't care to give any money to another person who i have never met.	0	16
1	0	0	1	1	25	5	I tend to be a generous person and I was hoping that the others were too	0	16
1	0	0	0.1	0	29	5	I think when people are anonymous they tend to act in the best interest of themselves.	0	16
1	0	0	0.5	1	32	6	I thought it was a compromise between giving to the group and giving to my self	0	16
1	0	0	0.5	1	46	3	I thought it would be interesting to see what happened if I contributed what I did.	1	16
1	0	0	1	0	32	5	I thought maybe the other user would also feel generous because we both support the President.	0	16
1	0	0	0.25	0	22	4	I thought this would be the best benefit for me and everyone else in my group.	0	16
1	0	0	1	1	30	6	I trusted the other person to make the right decision to maximize both of our earnings.	1	16
1	0	0	0	1	36	6	I usually contribute for the good of the group, but today I didn't feel like it.	0	16
1	0	0	0.5	1	23	5	I want some extra money so if im nice to them maybe theyll give me more	1	16
1	0	0	0	1	27	2	i wanted a guaranteed bonus because i was not sure what other group members would choose	0	16
1	0	0	0.65	1	31	6	I wanted a higher bonus. So I contributed more so that I could get more back.	1	16
1	0	0	1	0	31	4	I wanted the possibility of getting the maximum benefit. I would also like to help others.	0	16
1	0	0	1	0	20	2	I wanted to contribute the amount that would benefit the group as a whole the most.	0	16
1	0	0	1	1	51	5	I wanted to do what was best for the group hoping others would do the same.	1	16
1	0	0	1	0	34	4	I wanted to get a good bonus and contribute to the bonus of the whole group	0	16
1	0	0	1	1	30	6	I wanted to maximize the amount of money that I would receive while also helping others.	0	16
1	0	0	1	0	27	5	I was feeling optimistic that everyone would contribute 40 cents, because I generally trust other people.	0	16
1	0	0	1	1	29	5	I was hoping that everyone would be generous so the outcome would be fair for all	0	16
1	0	0	1	1	32	5	I was hoping the group would work together to get the best outcome for each participant.	0	16
1	0	0	1	1	29	5	I was trying to do what was best for the group and not just for myself.	0	16
1	0	0	0.55	0	43	4	I was trying to play the odds against my expectations of how the others would play.	0	16
1	0	0	1	0	44	4	I went for maz gain and hoped other would be smart enough to do it also.	0	16
1	0	0	0.25	1	38	3	I went with what feel lead to like always trust that inner voice we all have.	1	16
1	0	0	1	1	33	4	I'm hoping for the best bonus payout, and hoping the other people have felt the same.	1	16
1	0	0	1	1	24	3	I'm not sure- probably because I look out for the greater good rather than just muself.	1	16
1	0	0	1	0	20	5	If everyone contributed the amount I did, then we would achieve the highest profit for all.	0	16
1	0	0	1	0	22	5	if everyone contributes the same amount then everyone benefits so it seemed like the right choice	0	16
1	0	0	1	0	27	4	If it's just a bonus why not shoot for the solution that helps everyone out equally.	0	16
1	0	0	1	1	22	4	If we both decide to give the other our 40 cents we can double our profit.	0	16
1	0	0	0.5	1	46	2	If we each give half of our total amount then we share equally in the earnings	0	16
1	0	0	1	0	25	5	in hopes that everyone else contributes the same max so we all get the most bonus	0	16
1	0	0	0.5	1	51	5	It seemed like the easy in-between amount. I did not think everybody would give 40.	0	16
1	0	0	1	0	19	4	It's more fair if we all donate all of the money and we split the winnings.	0	16
1	0	0	0	0	41	4	just not a big on sharing much in general, not a team player kind of person	0	16
1	0	0	0	0	55	5	My goal was to maximize earnings and try to wean the Obama supporter off public support.	0	16
1	0	0	1	0	18	2	People are inherently good, hopefully they are generous and we are able to double our money	0	16
1	0	0	0.75	0	47	6	the amount of money I put into the pool about reflects my trust in other people.	0	16
1	0	0	1	1	55	4	to benefit the group and not just myself, I like to share, it makes everyone happy.	0	16
1	0	0	0.8	0	29	6	Wanted to help with the pot, but also would some of the money to be assured	0	16
1	0	0	0.65	1	24	4	Well I wanted it to be fair without being to scarce and without giving up everything	1	16
1	1	0	0.25	0	23	5	A minor amount won't hurt me too much, but hopefully it turns out to benefit me.	0	16
1	1	0	1	1	51	5	easy come, easy go! I was comfortable risking it all in hopes my partners would too.	0	16
1	1	0	0.5	1	24	2	I am not a risk taker and half of the amount seemed like the best idea.	1	16
1	1	0	0.5	1	24	2	I am not at risk taker so half of my money seemed like a good idea.	0	16
1	1	0	1	0	28	4	I assumed others would see collaboration would benefit each of us individually more than selfishness would.	0	16
1	1	0	0.55	1	20	4	I didn't want to lose all of my money if the group didn't contribute as well.	0	16
1	1	0	0	1	32	6	I didn't want to risk losing any of my money. I don't trust people with money.	0	16
1	1	0	0	1	53	5	I feel pretty guilty but I wanted to maximize my gain (assuming I understood it correctly).	0	16
1	1	0	1	0	22	4	I lose nothing by contributing a full 40cents, and I hope the others think the same	0	16
1	1	0	0	1	23	5	I prefer to have a guaranteed profit rather than risk a chance of gaining a profit.	0	16
1	1	0	1	0	35	4	I trusted the others to go all in and trust, it was low risk high reward	0	16
1	1	0	1	0	23	5	I wanted to see if it was going to be a high risk high reward sittuation.	0	16
1	1	0	0.15	1	25	6	Well, I didn't wat to risk too much, but I also wanted to contribute a little.	1	16
1	0	1	0.5	0	20	2	.20 seemed like a safe option, since I don't know what the other people will choose	0	16
1	0	1	0.5	0	28	4	By giving half to the group, I can be assured to keep some and give some.	0	16
1	0	1	0.75	0	41	5	Hedging my bets... trying to give to others but still retain some certain benefit to myself.	0	16
1	0	1	0.5	0	29	5	hoping the other person will be generous, but conservative with the amount that I was guaranteed	0	16
1	0	1	0	0	25	3	I did not trust the other person so I kept all the bonus money to myself.	0	16
1	0	1	0.25	0	23	4	I figured the other members would not contribute much, so I wanted to play it safe.	1	16
1	0	1	0.75	0	20	5	i wanted a safety net but still wished to contribute a suitable amount to the group	0	16
1	0	1	0.75	0	18	4	I wanted to help other people but I wanted to keep some for myself as well.	0	16
1	0	1	0.75	1	25	5	I wanted to keep some, but still share with everyone else so they'd get some too.	0	16
1	0	1	0	0	21	4	Safer to keep my money for myself, too unlikely that the other people will be generous.	0	16
1	1	1	0.8	1	40	5	I am not a selfish individual. I share but I had to keeps some for myself.	0	16
1	0	0	1	0	18	4	Because at $.40 it seems that everyone wins if they also contributed the same amount.	0	15
1	0	0	1	1	22	5	Because I felt it was the best decision for me personally and for the team.	1	15
1	0	0	1	1	29	2	Because I hope that me and the other person recieve the same amount of points.	1	15
1	0	0	0	0	32	5	Because I wanted to maximize my profits and assumed everyone else would do the same.	0	15
1	0	0	1	1	65	3	because I would be happy with the extra amount (.80) if everone did the same.	0	15
1	0	0	1	0	22	4	because id rather benefit the group as a whole than to earn 20 more cents	0	15
1	0	0	1	0	43	5	Chose to contribute the entire 40 cents hoping that everyone else would do the same.	0	15
1	0	0	1	0	53	2	for the best odds for everyone to get some money back after they all contributed.	0	15
1	0	0	1	0	33	4	Hopefully all other users realized that everybody wins most if everybody has a lttle trust.	0	15
1	0	0	1	1	24	5	hopefully everyone will contribute the same as me so everyone will get the maximum amount	0	15
1	0	0	1	1	41	5	Hoping that everyone donates at least enough to earn it back and everyone earns some.	0	15
1	0	0	1	1	31	5	hoping that everyone else contributed the most and we can all capitalize on the profit.	1	15
1	0	0	1	0	38	6	I am an altruist. I believe that we benefit most when we help each other.	0	15
1	0	0	1	1	36	4	I am hopeful that the others would give all of their money to benefit all.	0	15
1	0	0	1	0	34	5	I am hoping the other people place their .40 in, so we can all profit.	0	15
1	0	0	1	1	32	4	I am trusting that other players will make the same choice to get best payout.	0	15
1	0	0	1	0	23	5	I believe the best in people, and if I contributed everything, we would all benefit	1	15
1	0	0	1	0	27	2	I chose my amount so I had a chance to receive the highest possible reward.	1	15
1	0	0	1	1	25	2	I chose the option to get the highest payout, hoping others will do the same.	0	15
1	0	0	1	0	51	4	I contributed all my money because I hoped the whole group would do the same.	0	15
1	0	0	1	1	40	5	I contributed the amount I did for the good of the group and for me.	0	15
1	0	0	0.25	1	24	2	I didn't trust the other to give money, so I gave the smallest amount possible.	0	15
1	0	0	1	1	50	5	I expected others to contribute 40 cents as well and decided to do the same.	0	15
1	0	0	1	1	53	6	I feel better when I act in the manner that most benefits the entire group.	0	15
1	0	0	1	0	21	2	I feel like I should set a standard of generosity that hopefully others will continue.	0	15
1	0	0	1	1	18	4	I felt it would be in the best benefit for the others in the group.	0	15
1	0	0	1	1	21	4	I felt like there was a better chance of everyone donating the total 40 cents	0	15
1	0	0	0	0	31	6	I figured the money I had guaranteed was better than the gamble I would take.	0	15
1	0	0	1	0	33	4	I gave all my money in hopes that the other player would do the same.	0	15
1	0	0	0.5	1	26	4	I gave them half the allotted money, hoping the other person would do the same.	0	15
1	0	0	1	0	19	2	I hoped everyone else did the same as me, and I wanted to benifit everyone	0	15
1	0	0	1	1	25	6	I just figured that I should give the group the opportunity to get the most.	0	15
1	0	0	1	1	23	4	I just wanted to try and make it as even as possible reward for everybody.	0	15
1	0	0	1	1	31	6	I like the idea of a maximum payout for everyone. We're all in this together!	0	15
1	0	0	1	0	26	2	i like to givde more than i receive i the end you alwys receive more.	1	15
1	0	0	0.5	1	24	5	I like to give to others but I also wanted to earn/keep a little myself	0	15
1	0	0	0.25	1	31	5	I made my decision because I felt that I didn't trust that everyone would contribute.	0	15
1	0	0	0.5	1	25	5	I made the decision I made in the game in hopes of maximizing my earnings.	0	15
1	0	0	0.75	0	25	2	I made the decision I thought would best benefit the group, while also benefiting me.	1	15
1	0	0	1	1	19	4	I prefer to work for the good of everyone, rather than my own self interests.	0	15
1	0	0	1	0	24	5	I think best interest of the group out weighs a 1v1 competition for most people.	1	15
1	0	0	0.5	1	19	4	I thought it was a good compromise between being overly generous and being too stingy.	0	15
1	0	0	1	1	63	5	I thought it was fair to the group, and hoped others would do the same.	0	15
1	0	0	1	1	43	6	I trusted the other person to be generous too and for us to mutually benefit.	0	15
1	0	0	0.1	1	26	5	I wanted to contribute a little amount just like that. There was no special motive.	0	15
1	0	0	0.75	0	33	5	I wanted to get something at least, but I'm hopeful others will give a lot.	0	15
1	0	0	1	0	36	5	I wanted to obtain the best payoff overall and hoped my teammates thought the same.	0	15
1	0	0	1	1	35	2	I was hoping the others would contribute the maximum amount, leading to the biggest payout.	0	15
1	0	0	0	0	23	5	I was looking out for my best interest and looking to earn the most money.	0	15
1	0	0	1	1	26	5	I went with what was in the best interest of the group as a whole.	0	15
1	0	0	1	0	26	5	I would like to believe other people are also trying to maximize the common good	0	15
1	0	0	1	0	21	4	If everyone contributes the full amount, then everyone is better off than they were before	1	15
1	0	0	1	0	20	4	If everyone else contributed like I did we all would have received a significant bonus.	0	15
1	0	0	0	0	22	5	It gave me the best chance of making the most money off of the bonus.	0	15
1	0	0	1	0	38	5	It had the highest expected payout, assuming the others were willing to contribute as well.	1	15
1	0	0	1	1	27	2	It seemed best for the overall group profit, and I assumed others would think similarly.	0	15
1	0	0	0.3	1	24	5	it seemed like a good idea. it was less than half but more than ten	0	15
1	0	0	0.25	1	28	5	It seemed like the best way to maximize profit for myself as well as others.	0	15
1	0	0	1	0	42	4	It seemed the best and most fair way for everyone to earn the highest bonus.	1	15
1	0	0	1	1	22	4	It was best for the group and I wasn't sure how much everyone would contribute.	0	15
1	0	0	1	1	23	5	It was important for me to contribute to the group as much as I could.	0	15
1	0	0	1	0	20	4	It works out best for all of us if we all contributed the most amount.	0	15
1	0	0	1	0	24	4	It's best to be generous. You always come out best in the end that way.	1	15
1	0	0	1	1	27	4	Just hoping that other people contribute the most so we all receive the highest payout!	1	15
1	0	0	0	1	37	5	Most people do not share and I wanted to make sure I got some bonus	0	15
1	0	0	0	0	18	4	No one's life was at stake here, I did what would be best for me.	0	15
1	0	0	1	1	26	4	that was best choice for both people to equally and fairly gain and extra amount.	0	15
1	0	0	1	0	32	5	The research is quite interesting, I am very happy with the participation in the study.	1	15
1	0	0	0.25	0	29	4	To at least contribute some in case many others did so i can benefit more.	0	15
1	0	0	0.75	0	29	5	well i feel 30 cents is generous but i still hedge my bet a bit	0	15
1	1	0	0.45	1	62	5	genurousity is a nature giving and was in a good mood and I am greedy.	1	15
1	1	0	1	1	50	2	I believe in contributing to the common good. And I was confused by the math.	1	15
1	1	0	1	1	47	5	I had nothing to lose. I went all in hoping others would do the same.	0	15
1	1	0	1	1	50	5	I like to share evenly as much as possible. I try not to be selfish.	0	15
1	1	0	0.5	0	34	5	I like to take a small risk but at the same time hedge my bet.	0	15
1	1	0	0.25	0	22	4	I thought it would be the best number. I had a good feeling about it.	1	15
1	1	0	0.15	1	23	4	I wanted everyone to benefit. It makes sense to lose a little with more potential.	0	15
1	1	0	0.5	1	25	4	i wanted something that would benefit the group but not screw me out of anything	0	15
1	1	0	0.5	1	33	4	I wanted to have a good chance of winning some money without risking too much.	0	15
1	1	0	0.5	0	81	5	I worked it out mathematically with a calculator, but numbers are not my strong suit.	1	15
1	1	0	1	1	53	5	I'm hoping that the entire group decided not to be selfish, but it's not likely.	0	15
1	1	0	1	0	36	5	It's a small amount to gamble, so giving 40 cents was not a big risk.	0	15
1	1	0	0.75	1	28	5	Not really sure....just sort of picked a random number but didn't want to contribute nothing	0	15
1	1	0	0.5	1	37	6	Not sure. I got a bit overwhelmed with the math and 20 cents seemed reasonable.	1	15
1	0	1	0	0	35	4	I figured there wasnt really another person, so I might as well keep the .40	1	15
1	0	1	0.25	1	36	4	I wanted to be sure to contribute a little something while keeping some for myself.	0	15
1	0	1	0.75	1	19	4	I wanted to benefit the group while keeping a small amount of money for myself.	0	15
1	0	1	0.75	1	41	6	I wanted to keep some for myself, but it seemed best to contribute to others.	0	15
1	0	0	1	1	20	4	40 cents is not a lot so I just decided to benefit the group.	0	14
1	0	0	1	0	21	4	Assume everyone else is logical and will do what is best for the group.	1	14
1	0	0	0.25	0	29	4	Because I feel that this is the amount that I am most comfortable with.	1	14
1	0	0	0.5	1	20	4	Because I felt particularly good today and felt like giving more to other individuals.	0	14
1	0	0	0.3	1	22	5	Because I was interested in seeing what everyone else contributed whilst being rather gaurded	1	14
1	0	0	1	1	28	5	because if everyone puts in the same, 40, then we will all be winners.	1	14
1	0	0	1	0	25	5	Better for the group, if everybody does it we all gain the most amount.	0	14
1	0	0	1	1	32	5	For everyone to benefit the most, everyone must contribute the maximum; everyone includes me.	0	14
1	0	0	1	0	25	4	Generally, I believe that most people will work towards a mutually beneficial end goal.	0	14
1	0	0	1	1	34	3	Hoping others would put in the max amount for a higher payoff as well.	0	14
1	0	0	1	0	28	4	hoping that everyone contributes the max so we can get more of a bonus	0	14
1	0	0	1	0	20	2	Hoping that everyone will just do the sensible thing and put in 40 cents.	0	14
1	0	0	1	0	38	6	Hoping that the other player would do the same so we would be equal	0	14
1	0	0	1	1	63	5	I always try to do what would benefit the group instead of just myself	0	14
1	0	0	1	0	19	2	I am a utilitarian, and believe in greatest good for greatest amount of people.	0	14
1	0	0	1	1	25	5	I am hoping for the kindness of others so we all can win together.	0	14
1	0	0	0.7	1	19	2	I am interested in taking these surveys to better my understanding of the world.	1	14
1	0	0	1	0	18	2	I believe everyone else will contribute this much because it offers the highest reward.	0	14
1	0	0	0.75	1	55	6	I believe in giving to a cause whether it enriches me monetarily or not.	1	14
1	0	0	1	0	31	5	I believe in paying forward the luck and opportunities I have received in life.	0	14
1	0	0	0	1	23	5	I can't trust strangers to give up their money willingly for an entire group.	1	14
1	0	0	1	1	25	4	I chose to contribute .40 in hopes that my whole group did the same.	0	14
1	0	0	1	1	29	5	I decided to give everyone the best chance for a large, but even bonus.	0	14
1	0	0	0.05	0	19	4	I did not trust anyone and I only wanted to be out one cent	1	14
1	0	0	0	0	21	4	I don't know these people, I am here for personal profit and nothing more.	0	14
1	0	0	0	0	26	5	I don't trust the others at all. I don't expect them to contribute anything.	0	14
1	0	0	0.95	1	46	5	I felt it important to contribute the maximum amount so all members would benefit.	0	14
1	0	0	1	1	59	4	I felt it would benefit the group more to commit the whole 40 cents.	1	14
1	0	0	1	0	19	4	I figured i would just trust everybody to want to maximize the outcome equally.	0	14
1	0	0	1	0	36	6	I figured it was best for all involved, we'll see if the others agree.	1	14
1	0	0	0.75	0	34	4	I gave 30 cents because I thought it was a good amount to give.	0	14
1	0	0	0.75	1	29	5	I hoped everyone would contribute a larger amount and it wasn't a large gamble.	0	14
1	0	0	1	1	35	5	I hoped everyone would, and I had a hard time computing the optimum amount.	1	14
1	0	0	1	1	42	4	i hoped it would be fair for everyone and benefit the group the best	0	14
1	0	0	1	1	20	4	I hoped others would make the same decision so we would maximize our profit.	0	14
1	0	0	1	0	24	5	I hoped that if we all contributed we could all get 80 cents bonus	1	14
1	0	0	1	0	22	4	I hoped that people would make the same decision I did for the group.	0	14
1	0	0	1	1	60	5	i hoped the others would do the same so we would be rewarded well.	0	14
1	0	0	1	1	37	6	I just felt like it was better for the group. Better to be cooperative.	0	14
1	0	0	0.75	0	60	6	I just tried to answer honestly. I have been in a good place lately	1	14
1	0	0	1	1	44	3	i like to be fair and everyone would get more if they contribute more.	0	14
1	0	0	1	0	29	4	I like to think that other people are just as generous as I am.	0	14
1	0	0	1	1	60	5	I send money to maximize the other's earnings hoping he will do the same.	0	14
1	0	0	0.25	1	20	5	I think that is the best choice to win big with a small contribute.	1	14
1	0	0	1	0	20	4	I think that we will both get more money if we try to share.	0	14
1	0	0	1	1	31	5	I thought everyone playing would like to make the most money possible, including myself.	1	14
1	0	0	0.75	0	50	4	I thought it was a good idea to help many instead of just myself.	0	14
1	0	0	1	0	40	4	I thought it would be better for us all to get a little more.	0	14
1	0	0	1	0	24	5	i thought the others would also give all 40 cents so everyone would win	1	14
1	0	0	1	1	37	6	I trusted that the other person would want to double both of our money.	0	14
1	0	0	1	0	34	4	i turst the other guy to see that to give is a win-win.	1	14
1	0	0	1	0	26	4	I want to believe the best in people and work toward a common goal.	0	14
1	0	0	0.75	0	26	2	I want to share with the group but still earn more money than average	0	14
1	0	0	0	0	20	4	I wanted the most for myself, I did not care what the others got.	0	14
1	0	0	0	0	20	4	I wanted the most payout and assume the other players played the same way	0	14
1	0	0	1	0	33	5	I wanted to contribute the most amount to maximize the benefit to the group	0	14
1	0	0	0.5	0	25	5	I wanted to contribute to the group, but also ensure I'd get some bonus.	0	14
1	0	0	1	0	38	5	I wanted to get the most and hope everyone else does the same also	0	14
1	0	0	0	0	20	4	I wanted to give a little but still make a guaranteed bonus for myself.	0	14
1	0	0	1	1	39	5	I wanted to go for the the full bonus if possible. Nothing ventured..nothing gained.	0	14
1	0	0	0.5	0	23	5	I wanted to help out the group but didn't trust the others too much.	0	14
1	0	0	1	0	22	4	I wanted to show that I could trust and maximize the other person's earnings.	0	14
1	0	0	1	1	30	6	I was hoping everybody would put in 40 and we'd get a great return.	1	14
1	0	0	1	1	33	5	i was hoping everyone would want the max benefit for the group as whole	0	14
1	0	0	0	1	27	2	I was hoping no others would contribute and I would get the largest bonus	0	14
1	0	0	1	0	25	2	I was hoping that everyone would want to get the maximum amount of return.	0	14
1	0	0	0	1	23	4	I was trying to make sure that I was able to recieve the bonus	0	14
1	0	0	1	1	25	6	I went with the decision I thought would best benefit everyone in the group.	0	14
1	0	0	1	1	18	4	I'm feeling hopeful in humanity to be generous and help one another this time.	0	14
1	0	0	1	0	30	4	I'm generally altruistic, and work for the greater good when I have the chance.	0	14
1	0	0	0.35	0	22	5	I'm okay with only getting 76 cents off the hit. Anymore will be okay.	0	14
1	0	0	1	0	18	2	In hopes that the others would contribute the same, thus gaining a larger payout.	1	14
1	0	0	1	0	28	4	It achieved what I felt was the best balance of personal and group gain.	0	14
1	0	0	1	0	34	6	it benefits the group most of all. If we all contribute we receive more.	0	14
1	0	0	1	1	41	6	It is easy to give what you would hope to give in hypothetical situations	1	14
1	0	0	0.8	1	48	5	It seemed fair to share as much as possible, but leave a bit behind.	0	14
1	0	0	0	0	18	2	It was only a couple of cents. I might as well gain the most.	0	14
1	0	0	1	0	18	4	it was the best for everyone, I assumed others would do as i did	0	14
1	0	0	0.5	0	48	5	it was the middle choice, the other person will come out even ot better	0	14
1	0	0	1	0	19	4	on good faith that the other members also contributed 40 cents for maximum payout	0	14
1	0	0	0	0	31	5	People can't be trusted. I'd rather get something than nothing if I contributed everything.	0	14
1	0	0	0.05	1	48	4	Prior experience with sharing type HITs was that other participants didn't share at all.	0	14
1	0	0	1	0	43	5	since it's not really my money (yet) it's very easy to give it away.	0	14
1	0	0	1	0	23	5	To be generous and hope for us to maximize the total amount of money.	0	14
1	0	0	0	0	30	1	To try and get the 120 cents. Hopefully he/she gives their whole 40 cents.	0	14
1	0	0	0.15	0	38	5	To try to maximize my personal return while still giving some to the group.	0	14
1	0	0	1	1	22	4	Wanted to benefit the group and hoped the other workers were doing the same.	0	14
1	0	0	0.75	0	39	5	Wanted to increase the bonus for everyone, but hedge against doucebaggery by the others	0	14
1	1	0	0.5	0	28	6	20 cents seemed like a good middle ground. Good risk but good reward too.	0	14
1	1	0	0.25	1	24	6	all in thing. I decided on 10 cents because I felt bad giving nothing.	0	14
1	1	0	1	0	33	6	As a group, we could all make a good bonus without being completely selfish.	0	14
1	1	0	1	0	21	4	but decided that a risk will always equal a greater reward for more people.	1	14
1	1	0	0.25	1	48	6	Didn't want to seem too greedy, would be nice if everyone got a bonus.	0	14
1	1	0	0.75	1	36	2	faith in people, setting a good example, and saving myself should everyone else fail	0	14
1	1	0	0.1	0	41	4	I am not sure. I went with the first number that came to mind.	1	14
1	1	0	1	1	26	6	I believe in selfless giving, and I think it is wrong to be greedy.	0	14
1	1	0	0.5	1	27	4	I gave half of what bonus I gave. I was comfortable losing that much.	1	14
1	1	0	0.5	0	29	2	It's a strong number that I believe will bring a profit no matter what	0	14
1	0	1	1	1	38	3	I think it is better to share than to keep it all for myself.	1	14
1	0	1	0.5	1	21	2	I thought it would be safe to give them half of what I had.	0	14
1	0	1	0.25	0	30	5	I thought that 10 cents was the safe bet. Maybe I wasn't very optimistic.	0	14
1	0	1	0	0	30	6	I want to maximize my own winnings, and protect myself incase nobody else contributes.	0	14
1	0	1	0.9	1	40	5	I wanted to be generous but felt the need to hold back a little.	0	14
1	0	1	0.25	1	22	4	I wanted to share some money while still retaining most of my own earnings	0	14
1	0	1	0.75	0	19	4	It leaned towards trusting the other participants while attempting to save some for myself.	0	14
1	0	1	0.75	0	27	4	The stakes were not very high, so there was little incentive to keep more.	0	14
1	1	1	0.5	0	30	6	It's the safest way. Don't earn too much but also don't lose too much.	0	14
1	0	0	1	1	31	5	Because I knew that everyone would do well if we were all generous.	1	13
1	0	0	0.75	1	57	4	Because I like to help people out, but I currently need more money.	0	13
1	0	0	1	0	22	5	BEcause it makes the most for everyone and i didn't trust the others	0	13
1	0	0	0	0	46	2	Due to I could earn a greater bonus by not contributing at all.	1	13
1	0	0	1	0	18	4	For the greater good, and because I trust the others in my group	0	13
1	0	0	0	0	20	2	Game theory dictates that the most profitable play is to contribute 0 cents.	0	13
1	0	0	0.25	1	32	4	Honestly, I didn't think about it much. I just went with my gut.	1	13
1	0	0	1	0	30	5	I feel like I win something either way - why not go all in?	0	13
1	0	0	1	1	29	6	I acted in a way that I hoped the other person would act.	0	13
1	0	0	1	1	41	5	I am feeling generous and hope that the other players feel generous too!	0	13
1	0	0	1	1	52	4	I assumed/hoped the others would work toward the best result for the group.	0	13
1	0	0	1	0	22	5	I believe people are generous and they will contribute to a good cause.	0	13
1	0	0	0	0	21	4	I believe that I would receive the most by not giving at all.	0	13
1	0	0	1	1	48	4	I believe that it was the fairest thing to do for all parties.	0	13
1	0	0	1	0	24	5	I chose the amount I chose because it would benefit the group more.	1	13
1	0	0	1	0	24	5	I chose the amount I chose because it would benefit the group more.	1	13
1	0	0	0.05	1	21	4	I chose the amount in hopes that the other participants would as well.	1	13
1	0	0	0.25	1	31	4	i chose to share but not to give the other person so much	1	13
1	0	0	0.05	1	19	2	I chose what I thought would be the best outcome for me personally.	0	13
1	0	0	1	1	22	5	I didn't expect/need a bonus, so I decided to give it all up.	0	13
1	0	0	0	1	30	6	I don't know the other person and do not feel loyal to them.	0	13
1	0	0	0.75	1	18	2	I don't value 40 cents that highly so I figured I'd be generous	0	13
1	0	0	1	1	43	5	I feel it is better to do for the group then for yourself.	0	13
1	0	0	1	0	22	5	I feel that everyone is fairly trustworthy and it is only 40 cents.	0	13
1	0	0	0	0	21	4	I felt as though there would be an advantage to give no money.	1	13
1	0	0	0	0	51	6	I felt it was the best way for me to profit the most	0	13
1	0	0	1	1	32	5	I felt it would give me the best chance to maximinze my reward.	0	13
1	0	0	1	1	32	2	I felt the others would want to benefit the group outcome as well.	0	13
1	0	0	1	0	33	6	I figured everyone else would contribute all of theirs for the common good.	0	13
1	0	0	1	0	21	4	I figured everyone will give in hopes the other person gives as well.	1	13
1	0	0	0.5	1	32	5	I figured half was better than nothing and that way everyone got something	1	13
1	0	0	0	0	29	5	I figured I would take a chance on getting the highest bonus possible.	0	13
1	0	0	0.35	1	58	3	I figured it was a good amount to rik and see what happened.	0	13
1	0	0	0.75	0	20	4	I figured it would be a decent chance to get a good bonus.	1	13
1	0	0	1	1	43	2	I gave the maximum so hopefully we all would receive the maximum back.	0	13
1	0	0	1	1	24	4	I guess it's because i tend to look out for the greater good.	0	13
1	0	0	1	1	41	4	I like the decision that was most beneficial for the group and I.	1	13
1	0	0	1	1	55	5	I like to be fair, also like everyone to earn the highest amount.	0	13
1	0	0	0	0	22	2	I made my decision based on what would get me the most reward.	0	13
1	0	0	0.25	1	41	5	I made my decision based upon what I felt was best for ME.	1	13
1	0	0	0	0	61	4	I simply wanted an assured amount and hoped it would work out well	0	13
1	0	0	0.5	1	25	5	I think most people are going to share 50% of what they have.	0	13
1	0	0	1	1	26	5	I think others would do the same making it beneficial for us all.	1	13
1	0	0	1	0	23	5	I thought it would be nice to benefit others instead of just myself	0	13
1	0	0	0.95	1	48	6	I thought it would best benefit everyone, including me, by contributing 40 cents.	1	13
1	0	0	0.5	0	27	6	I tried to think about what would be best for the common good.	1	13
1	0	0	1	0	28	6	I trust that we both would like the most bonus out of this.	1	13
1	0	0	1	0	31	6	i trusted others to make the decision that would benefit the entire group.	1	13
1	0	0	1	0	32	4	I want the most possible money and trust other people so as well	0	13
1	0	0	1	1	48	4	I wanted everyone to get a equal share and as much as possible	0	13
1	0	0	0	0	21	2	I wanted to be sure of the amount of money I would recieve	0	13
1	0	0	0.5	1	30	6	I wanted to do something that benefited me as well as the group	0	13
1	0	0	0	1	23	5	I wanted to maximize my earnings. Also, the other person supports Mitt Romney.	1	13
1	0	0	0	0	33	5	I wanted to maximize my own earnings, and didn't care about the group.	0	13
1	0	0	0	0	28	5	I wanted to maximize my own profits. I didn't trust the other people.	0	13
1	0	0	1	1	41	4	i wanted to share the most and hopefully get back the most possible	1	13
1	0	0	0.5	0	36	6	I wanted to share with the other persons as much as I could	1	13
1	0	0	0	1	21	4	I wanted to try and win more to be able to buy something	0	13
1	0	0	1	0	33	5	I was hoping for double what I could get. It was worth it	0	13
1	0	0	1	0	25	4	I was hoping they made the same and we both got the max.	0	13
1	0	0	0	0	39	6	I was trying to get the max in return. Essentially playing the game.	0	13
1	0	0	1	0	26	5	Id just hope the other person gave all of their .40 cents too.	1	13
1	0	0	1	0	28	5	If everyone contributed the maximum, it would provide the best payout for everyone.	0	13
1	0	0	1	1	25	2	If everyone else contributed the same amount it would be a better outcome.	0	13
1	0	0	1	0	39	6	It is a bonus so I thought I would do the right thing.	1	13
1	0	0	1	1	30	4	It would be the most beneficial decision for the group as a whole.	0	13
1	0	0	0.6	0	26	5	It would not have a major financial impact and I like to give	1	13
1	0	0	1	1	21	4	It's what I hope everyone else would do. We'd all benefit from it.	0	13
1	0	0	0	0	30	5	To earn bonus.Also no contribution pays more than actually contributing within the team	0	13
1	0	0	1	1	58	3	To maximize my winnings, hoping the other person chose to do the same.	1	13
1	0	0	0.75	0	23	4	To try and benefit everyone in the group, hoping they'd do the same.	0	13
1	0	0	1	1	21	2	We'd get double back if we contributed it all. Or something like that.	1	13
1	0	0	0.05	0	43	6	WELL I WANTED THE HIGHEST RETURN AND I FELT THAT TI WAS FAIR	1	13
1	1	0	1	1	19	4	hopefully we all worked together and wasnt greedy so we all can benifit	0	13
1	1	0	0	0	21	4	I didn't want to risk losing money. I dont trust republicans at all.	1	13
1	1	0	1	0	26	5	I feel its better to get more through teamwork then by being greedy.	0	13
1	1	0	0	0	27	3	I made my decision to optimize my potential earnings and minimize my risk.	0	13
1	1	0	1	1	36	5	it seems like selfishness/greed is considered a virtue in america and i disagree	0	13
1	0	1	0.5	1	21	4	I believed it was a safe choice that would still benefit the group.	0	13
1	0	1	0	1	18	1	I felt i would make more profit by keeping the entire forty cents.	0	13
1	0	1	0.5	1	27	4	I felt that keeping half and giving half was fair to all involved.	0	13
1	0	1	0.5	1	27	4	I wanted to benefit the group, but still leave myself a little security.	0	13
1	0	1	0.5	0	32	2	I'm not exactly sure. It seemed like the safer bet at the time.	1	13
1	0	1	1	1	27	4	It seems unreasonable to keep all of the money. I like to share.	0	13
1	0	1	0	0	33	4	It was the safest way to ensure I received a decent sized bonus.	0	13
1	0	1	0.5	0	21	4	My decision was made on the belief that it was the safest decision.	0	13
1	1	1	0.5	0	28	5	Because I wanted to be generous but also guard against other people's selfishness.	0	13
1	1	1	0.5	0	28	5	Because I wanted to be generous but also guard against other people's selfishness.	0	13
1	0	0	1	1	23	2	Because i felt it was more fair and profitable for the group.	0	12
1	0	0	1	1	28	4	Because I felt it was the best decision for both parties involved.	0	12
1	0	0	1	0	28	2	Because I felt like everyone else will give their $0.40 as well.	0	12
1	0	0	0.25	0	24	5	Because I was hoping to maximize my own profits during this game.	0	12
1	0	0	0	1	21	4	Because I was most sure of the amount I would get back.	0	12
1	0	0	0	1	48	2	Because it is a for sure amount of at least 40 cents.	0	12
1	0	0	1	1	30	4	Because it would be nice for everyone to get lots of money	0	12
1	0	0	1	0	18	4	Contributing all of the money would be best for all of us.	0	12
1	0	0	1	0	18	4	Contributing all of the money would be best for all of us.	0	12
1	0	0	1	0	34	6	Honestly I wanted to work with him/her because they support my canidiate.	0	12
1	0	0	1	0	30	4	Hoping all would help each other equally; why be stingy with pennies?	1	12
1	0	0	1	1	33	6	hoping that everyone did the same and we'd all double our money	0	12
1	0	0	1	0	38	5	Hoping that everyone else puts in 40c also. Probably wont but hoping.	0	12
1	0	0	1	0	48	2	I am a generous person and wanted the whole group to benefit.	0	12
1	0	0	1	0	34	5	I believed that we would both act to maximize each other's bonus	0	12
1	0	0	0	1	53	6	I chose not to contribute anything to get the highest bonus possible.	0	12
1	0	0	1	1	43	2	I chose to contribute the amount I did because I am generous.	1	12
1	0	0	1	1	38	5	I contributed the whole amount so everyone in the group would benefit	0	12
1	0	0	0	0	44	2	I did not trust the other people to put in their money.	0	12
1	0	0	1	0	30	2	I did what was best for the group regardless my own interest.	0	12
1	0	0	0	1	64	4	I don't usually gamble, so I would stick with my sure thing.	0	12
1	0	0	0	0	28	5	I feel others will contribute, and I wanted to maximize my profit.	0	12
1	0	0	0.75	0	27	4	I felt it was the best combination for myself and the group.	0	12
1	0	0	1	1	22	4	I felt like giving and hopefully my group felt the same way.	1	12
1	0	0	1	1	37	4	I felt like giving back the most that I could to others.	1	12
1	0	0	1	1	20	4	I figure it would be beneficial for everyone to go all in..	1	12
1	0	0	0.75	0	36	3	I figured it was best to share as much as I could.	0	12
1	0	0	1	1	42	4	I figured that most people would try to be generous as well.	0	12
1	0	0	0	0	43	4	I had no faith that the other group members would contribute anything.	0	12
1	0	0	0	1	21	4	I had the best chance of getting the most amount of money.	0	12
1	0	0	1	0	18	1	I hope that they will be generous, so I was generous first.	0	12
1	0	0	1	0	40	4	I hoped that my fellow players would all contribute the same amount.	0	12
1	0	0	0.5	0	23	2	i just thought as quickly as i could and still being nice	0	12
1	0	0	1	1	33	4	I like to give and would rather both parties get the bonus.	0	12
1	0	0	1	1	40	5	I like to give as much as I can, in any situation.	0	12
1	0	0	1	0	40	5	I like to help other people and it helps to make money.	1	12
1	0	0	0	0	26	5	I presumed everyone was a profit maximizer, so they would contribute 0.	0	12
1	0	0	0.6	0	18	2	i realy dont know meby because it hink thats the better con.	1	12
1	0	0	0.5	1	53	5	I shared half - my nature is to be fair - that seemed fair	0	12
1	0	0	0	0	27	6	I thought he wouldn't play ball so I took my own initiative.	0	12
1	0	0	1	0	64	5	I thought it was the best thing to do for all involved.	1	12
1	0	0	1	0	30	3	i thought it would benefit the most people in the fairest manner	0	12
1	0	0	0.05	0	35	6	I thought it would give me a better benefit when it doubled.	1	12
1	0	0	0.75	0	32	4	I thought that was the best way to win, the best strategy	1	12
1	0	0	1	0	25	2	I took a chance hoping that everyone else would contribute the max.	0	12
1	0	0	0.75	1	28	6	I trust other people and hope that they made a selfless contribution	1	12
1	0	0	0.5	1	39	5	I wanted both the other person and I to get a bonus	0	12
1	0	0	1	0	30	2	I wanted every participant to receive their fair share of the money.	0	12
1	0	0	0.45	0	20	4	I wanted some for myself, but wanted to contribute some as well.	0	12
1	0	0	0.5	1	30	5	I wanted the group to do well so that every participant benefits.	0	12
1	0	0	1	1	32	4	I wanted to contribute as much as possible to the common good.	0	12
1	0	0	0.15	1	47	5	I wanted to give some but I wanted to maximize my bonus	0	12
1	0	0	1	1	32	5	I wanted to have the best chance at earning the maximum bonus	1	12
1	0	0	1	0	29	5	I wanted to play fair. Hoping everyone would contribute the full amount	0	12
1	0	0	0	1	35	4	I wanted to see if I could win the entire $ 1 bonus.	0	12
1	0	0	0.25	0	18	4	I was feeling generous so i gave the other person 10 cents.	0	12
1	0	0	1	0	21	2	I was hoping that everyone else donated 40 to maximize group profit.	0	12
1	0	0	0	0	23	4	I'd like to take my highest chance of receiving a bigger bonus.	0	12
1	0	0	1	0	27	4	I'm hoping that the other group members also chose to contribute all.	0	12
1	0	0	1	0	30	5	I've found generosity usually is the best choice, in nearly any situation.	1	12
1	0	0	0.25	1	25	4	Id rather contribute a little this way the group benefits from it.	1	12
1	0	0	1	0	24	5	If I contribute 40 cents, I'll benefit the group as a whole.	1	12
1	0	0	0	0	29	5	In short, take the sure bet. Floor and ceilings are clearly defined.	0	12
1	0	0	1	0	43	3	It appeared to benefit me the most, either way the others decided.	1	12
1	0	0	1	0	24	4	It helps other people and you can be rewarded for doing good.	0	12
1	0	0	1	0	26	4	It is the right thing to do to ensure everyone does well.	1	12
1	0	0	1	0	55	5	It seemed like a team approach would be in everyone's best interest.	0	12
1	0	0	1	0	18	4	It seemed like it would have the best overall outcome for everyone.	0	12
1	0	0	0.5	0	25	5	It was a fair amount that would bring positive results to everyone.	0	12
1	0	0	1	0	37	5	It was a gamble and I hoped to help the other person.	0	12
1	0	0	1	0	26	4	So that everyone can get the best benefit and earn more money	1	12
1	0	0	1	0	22	4	There was an increased opportunity for all individuals to earn more money.	1	12
1	1	0	0	0	19	2	Because I am selfish and I assume everyone else is as well.	0	12
1	1	0	0.25	0	29	2	I didn't want to do all 40, but felt comfortable risking 25%	0	12
1	1	0	0	0	30	6	I need the money. To be perfectly blunt screw the other guy .	0	12
1	1	0	1	0	64	5	I wanted to be generous because i prefer being generous than greedy.	0	12
1	1	0	0	0	28	5	I wanted to maximize my own gains and Republicans are pretty selfish.	0	12
1	1	0	1	0	37	6	I'm an optimist and an altruist, and the stakes were relatively low.	0	12
1	0	1	0.25	1	32	5	I just decided to play it safe and not contribute too much.	0	12
1	0	1	0.9	1	36	5	I wanted to contribute but save some for myself just in case	0	12
1	0	1	0.5	0	23	3	i wanted to give a good portion but also hold a reserve	1	12
1	0	1	0.25	0	51	5	I wanted to play it cautouse. see what the others would do.	1	12
1	0	1	1	0	19	4	i was feeling nice, even though keeping 40 for yourself is better	1	12
1	0	1	0.85	1	28	5	So I could keep some money but still give others a bonus.	0	12
1	1	1	0	1	23	5	Because it yielded the greatest profit with the least amount of risk	0	12
1	0	0	0	0	20	5	0 maximized my personal benefit regardless of what the others do.	0	11
1	0	0	1	0	29	4	Because by giving away all 40 cents we both earn more.	1	11
1	0	0	1	0	36	2	Because everyone giving all their money is most profitable for all.	0	11
1	0	0	1	0	20	4	Because I got faith in the other people doing whats right.	0	11
1	0	0	0.25	1	26	2	Because I like helping other people and I believe in teamwork.	0	11
1	0	0	0.4	1	29	5	Because it seemed fair without giving all of my money away.	0	11
1	0	0	0	1	62	4	because it seemed the best way to earn the most money	0	11
1	0	0	1	0	18	4	By contributing $0.40 it allows for the entire group to benefit.	0	11
1	0	0	1	0	23	5	By contributing everything, it stands to benefit the group the most.	0	11
1	0	0	1	0	23	4	Figured everyone else may have felt generous so why not me.	0	11
1	0	0	0.25	1	26	5	Figured they wouldn't share but didnt want to not give anything	0	11
1	0	0	0.5	0	35	4	Half is guaranteed, half is a gamble on other's good nature.	1	11
1	0	0	1	1	51	2	hoping for the biggest bonus, hoping everyone felt the same way	0	11
1	0	0	1	1	27	4	I accepted the hit just for the length and amount paid.	0	11
1	0	0	1	1	52	4	I am a compassionate person and wanted the group to benefit.	0	11
1	0	0	1	0	35	4	I am a giving person, both with information and with money.	0	11
1	0	0	1	0	35	1	I am looking to earn the max bonus amountper the recommendation.	1	11
1	0	0	1	1	39	4	I believe in the doing what's best for the greater good.	0	11
1	0	0	1	1	82	5	I believe it was the best decision, most people are generous	0	11
1	0	0	1	0	27	5	I chose what was better for the group as a whole.	0	11
1	0	0	0.05	1	53	2	I contributed 5% which is what I would contribute to charity.	0	11
1	0	0	1	0	22	5	I contributed the most in hopes of gaining a larger bonus.	1	11
1	0	0	0	1	43	6	I didn't believe the other person was real or supported Obama	0	11
1	0	0	0	0	29	5	I don't trust someone I've never met to be blindly generous.	0	11
1	0	0	1	0	20	4	I feel as though it will be beneficial to us all	0	11
1	0	0	1	1	40	5	I felt it was the best choice for both of us.	1	11
1	0	0	1	1	47	4	I felt it was the most beneficial to the group & me.	1	11
1	0	0	0.25	0	18	2	I felt that it would benefit the group as a whole	1	11
1	0	0	1	1	25	2	I figured it was the best shot at a good payoff.	1	11
1	0	0	0.75	0	40	6	I gave that amount with the hopes of maximizing my gain.	0	11
1	0	0	0.25	1	28	5	I hope the others will contribute some amount like I do.	0	11
1	0	0	1	1	24	5	I hoped everyone else also gave 40 so we all benefited.	0	11
1	0	0	1	0	18	4	I hoped the rest of my group would do the same.	0	11
1	0	0	0	0	21	2	I just doubled 10 cents to make me more a profit	1	11
1	0	0	1	0	22	2	I like my odds of everyone doing the same as me.	0	11
1	0	0	0.25	1	57	3	I like to share, but I also like to make money	0	11
1	0	0	0	1	31	4	i made this decision based on the other persons political party	1	11
1	0	0	1	0	48	2	I put it all in to maxamize profits for us all.	1	11
1	0	0	0.75	1	26	4	I put my trust in someone and hope for the best.	1	11
1	0	0	1	1	32	4	I think people should be good and fair to each other.	1	11
1	0	0	1	0	46	5	I think the chances of all participants giving .40 is greatest.	0	11
1	0	0	1	0	23	5	I thought it gave me the best chance to earn more.	0	11
1	0	0	1	1	20	4	I thought it was the best outcome for all of us.	1	11
1	0	0	0.5	0	26	5	I thought it would benefit both me and the other players.	0	11
1	0	0	0	0	31	5	I thought it would result in the best bonus for myself	0	11
1	0	0	1	0	25	5	I trust the others to contribute, and provide the highest payout.	1	11
1	0	0	1	0	18	2	I trusted the others would be as giving as I was	0	11
1	0	0	0.25	0	24	4	I try to make a dicision that both of us benefit.	1	11
1	0	0	0	0	18	4	I value the bonus more than I trust the stranger participants.	0	11
1	0	0	0	0	24	5	I want to make sure I didn't end up with nothing.	0	11
1	0	0	1	0	31	5	I wanted to benefit the group as a whole the most.	0	11
1	0	0	1	0	21	4	I wanted to help everybody get as much bonus as possible.	0	11
1	0	0	1	1	38	5	I wanted to increase the bonus for my partner and myself	1	11
1	0	0	0	0	23	4	I wanted to make sure I could get the most money.	1	11
1	0	0	0.05	1	32	4	I wanted to make sure I received the highest bonus possible.	0	11
1	0	0	1	0	41	6	I was hoping for maximum pay out while helping the group	0	11
1	0	0	1	0	33	6	I was hoping that the others would contribute the same amount	0	11
1	0	0	0.25	1	23	4	I was not sure I could fully trust the other person.	0	11
1	0	0	1	0	44	5	I was trying to maximize the potential bonus for both players.	0	11
1	0	0	1	1	26	3	I would like everyone to make as much as they can.	1	11
1	0	0	1	1	26	3	I would like everyone to make as much as they can.	1	11
1	0	0	1	0	57	6	I would like that all 3 other people get moe money	1	11
1	0	0	1	1	39	4	I would like to benefit everyone in the group if possible	0	11
1	0	0	1	1	66	6	It gave me the best chance of receiving the most money.	0	11
1	0	0	1	0	25	4	it is better overall for all the people in the study	0	11
1	0	0	1	0	30	2	It is what is best and fair for both of us.	0	11
1	0	0	1	1	27	4	It seemed better chance to receive something back instead of nothing.	0	11
1	0	0	1	0	26	6	It seemed like the best thing to do for the group	0	11
1	0	0	0.75	0	50	6	it seemed to be the best amount to maximize my bonus.	0	11
1	0	0	1	0	25	5	it seemed to be the most beneficial choice for the group.	0	11
1	0	0	1	0	38	5	It seemed to give the best chance of a higher payout.	0	11
1	0	0	0.5	0	19	2	It seems fair for me and everyone involved to share half	1	11
1	0	0	1	1	42	5	It would be the fairest and best for all of us	0	11
1	0	0	1	1	28	6	It's a bonus, so I might as well go all in.	1	11
1	0	0	1	0	32	6	It's always better to give even without getting something in return.	1	11
1	0	0	0	0	19	4	It's hard to trust people you don't know or can't see.	0	11
1	0	0	0	1	33	2	just seemed to be the best way to maximize my earnings	0	11
1	0	0	0.5	1	35	2	just too tired to think and thought midpoint is always good	1	11
1	0	0	1	0	25	6	money yet. It is of greatest benefit to the most people.	0	11
1	0	0	1	1	42	4	The good of community far outweighs the good of an individual.	0	11
1	0	0	1	0	37	5	Thought by giving more I could be more helpful to others	1	11
1	0	0	1	1	55	4	To contribute to the group to the best of my ability.	1	11
1	0	0	0.25	1	35	2	Tried to make the best decision possible for the best outcome.	1	11
1	0	0	0.55	0	20	1	Well it seemed like it would give the best payoff chance.	0	11
1	0	0	0	0	32	5	Well, intuitively, that's what Nash would do.Joking... I don't really know.	0	11
1	1	0	0.5	1	33	3	Because I didn't want to be selfish. I'd rather be giving.	1	11
1	1	0	0.25	0	19	4	I decided to risk it and go for a big bonus.	0	11
1	1	0	0.1	0	23	5	I felt bad giving 0 so I upped it a bit.	0	11
1	1	0	0.5	0	34	5	I thought it was a good ratio of risk vs reward	0	11
1	1	0	0.25	1	41	6	I thought that giving nothing would be... unpleasant, i don't know.	0	11
1	1	0	0.5	1	18	4	It seemed to be a fair amount of risk vs. reward.	1	11
1	1	0	1	1	32	2	To get the highest bonus, and I am generally not greedy.	1	11
1	0	1	0.6	0	32	2	I chose around half to just be on the safe side	0	11
1	0	1	0.5	0	24	5	I chose the in-between in an attempt to be safe.	0	11
1	0	1	0.25	0	20	4	I felt it was the best contribution while keeping my money.	0	11
1	0	1	1	1	52	6	I get more out of giving than keeping everything for myself.	0	11
1	0	1	0	0	61	4	I like a sure thing, so I kept all I had.	0	11
1	0	1	0.5	1	21	5	I thought it was the safest choice that was the fairest.	0	11
1	0	1	1	0	23	5	It is the safest way to result in a decent bonus	0	11
1	0	1	0.65	1	34	6	just to contribute and keep some money with me as well	1	11
1	0	0	1	1	47	3	Because I am a giver and want to be fair.	1	10
1	0	0	0	1	31	5	Because I wanted to benefit and get the most money.	0	10
1	0	0	1	0	22	6	Because I wanted to benefit the team as a whole.	0	10
1	0	0	0.75	1	18	4	Because I wasn't sure what the other person would do.	0	10
1	0	0	1	0	27	4	Because it works better for the group as a whole.	0	10
1	0	0	1	0	22	3	cause i believe everyone will do the same i hope	1	10
1	0	0	1	1	45	5	decision, the one that I am hoping the others made.	0	10
1	0	0	1	1	43	5	equal earnings for all if everyone played as a team	0	10
1	0	0	1	1	42	5	Figured I'd take a chance that everyone would be generous.	0	10
1	0	0	0	0	23	5	Guaranteed to come away with at least 40 cents bonus.	0	10
1	0	0	1	0	25	4	I contributed it all in hopes of a bigger payout.	0	10
1	0	0	0.5	1	26	4	I didn't trust other people to spend money on me.	0	10
1	0	0	0.5	0	46	4	I didn't trust the others but did want to contribute.	0	10
1	0	0	0	0	60	3	I do not trust the other people in my group.	0	10
1	0	0	1	0	23	1	I don't care about the bonus, and felt like giving.	0	10
1	0	0	0	0	26	4	I don't think anyone who supports Romney would play fair.	0	10
1	0	0	0	0	29	5	I don't trust other people to do the benevolent thing	0	10
1	0	0	1	1	23	6	I felt it would be most beneficial for the group.	1	10
1	0	0	0.75	1	22	5	I felt it would benefit me and my group members.	0	10
1	0	0	1	0	27	3	I hope that everyone puts their best into any project.	0	10
1	0	0	1	1	36	2	I hoped everyone would contribute and we would all benefit.	0	10
1	0	0	1	0	40	5	I hoped everyone would work together to maximize everyone's gain	0	10
1	0	0	0.5	0	46	4	I hoped other would contribute but didn't entirely trust them.	0	10
1	0	0	1	0	19	4	I hoped that everyone else would contribute the same amount.	0	10
1	0	0	1	1	74	4	I just hoped everyone else would contribute that amount too.	0	10
1	0	0	1	0	33	5	I like the game theory strategy of tit for tat.	0	10
1	0	0	0.5	1	19	4	I like to be moderately generous when encountering new people.	0	10
1	0	0	1	0	27	5	I like to work for the good of the team.	0	10
1	0	0	1	1	45	6	I made the decision to give 40 to be generous	0	10
1	0	0	1	1	31	3	I think I have a better odds gettin more back.	0	10
1	0	0	0.75	1	32	3	I think it would be benefit all of us fairly.	0	10
1	0	0	0.05	1	22	4	I thought it was the best decision at the time.	1	10
1	0	0	1	0	20	4	I trust in others more than I trust in myself.	0	10
1	0	0	1	1	27	5	I trusted the other to. Plus, it's only forty cents.	1	10
1	0	0	1	1	52	6	I want all of us to benefit the most financially.	1	10
1	0	0	1	0	28	5	I want to take the chance for a bigger bonus.	0	10
1	0	0	1	0	24	5	I wanted everyone to be compensated evenly. Share the wealth.	1	10
1	0	0	1	0	25	6	I wanted everyone to benefit from this study, monetary wise.	0	10
1	0	0	1	0	36	5	I wanted to do what is best in everyone interest.	0	10
1	0	0	1	1	34	5	i wanted to help everyone get a good out come	0	10
1	0	0	0.8	0	30	2	I wanted to make sure everyone got a decent bonus.	0	10
1	0	0	1	1	59	5	I wanted to maximize the bonus for both of us.	0	10
1	0	0	0	0	30	2	I wanted to see if id win the 100 cents.	1	10
1	0	0	0.75	1	51	5	I was hoping for a positive outcome with my results	1	10
1	0	0	0.6	0	22	2	i was hoping for the most money i could get	0	10
1	0	0	0	1	40	5	I wasn't convinced that any of my competitors would contribute.	0	10
1	0	0	1	0	57	6	I would like that we both will win some money	0	10
1	0	0	0.5	1	31	6	i would like to help the team but also myself.	1	10
1	0	0	0.75	0	37	5	I'm hoping that other people will make the same choice.	0	10
1	0	0	1	0	26	5	I'm in a good mood, and the odds favored cooperation.	0	10
1	0	0	1	0	24	4	If everyone contributes 40, we will all be well off.	0	10
1	0	0	1	0	33	4	Im generous. plus it wasnt my money to begin with.	0	10
1	0	0	1	1	27	4	It had the best chance of increasing the total pot.	1	10
1	0	0	0.5	0	21	4	It was splitting the difference between the ideal and cynicism.	0	10
1	0	0	1	0	33	4	It was the best decision for everyone in the group.	0	10
1	0	0	1	0	30	6	It works best for everyone to contribute the maximum possible.	0	10
1	0	0	1	1	43	4	It would benefit the group as a whole the most	1	10
1	0	0	0.75	1	67	2	No reason, really I just thought half would be good.	0	10
1	0	0	1	0	21	2	Potentially highest for everyone, creating more money out of less	0	10
1	0	0	0.45	0	23	4	Seemed like I was able to strike a good balance.	1	10
1	0	0	1	1	34	5	So that we could both benefit from the extra money!	1	10
1	0	0	0.75	0	59	6	Some benefit to me and some benefit to others, too.	0	10
1	0	0	0.5	0	28	3	take the challenge to see how much others will contribute	1	10
1	0	0	1	1	49	6	The ratings indicated that this was a quick interesting HIT.	1	10
1	0	0	1	1	32	6	To enable everyone, including myself, to get the best return.	0	10
1	0	0	1	1	52	4	tried to make a decision that would benefit all involved	1	10
1	0	0	0.5	0	23	4	Trusting that my partner would split his or her cents.	1	10
1	0	0	1	0	53	5	We can all do better if we pool our resources.	0	10
1	0	0	0.75	0	24	4	Well , i just wanted to contribute more to the team	0	10
1	1	0	0	1	31	5	Because I'm sure that Republicans can understand selfishness and greed.	1	10
1	1	0	0.65	1	34	4	better chance of wining, i dont mind taking little risk	1	10
1	1	0	0.5	1	30	5	I decided to split the difference between greedy and giving	0	10
1	1	0	0.4	0	36	4	I tried to split the difference between risk and reward.	0	10
1	1	0	0	0	19	4	I was trusting the other members to not be greedy	0	10
1	1	0	1	1	32	6	I'm not greedy and everyone should benefit for their time.	0	10
1	1	0	0.75	1	23	4	Seemed like a good number. A lot, but not everything.	0	10
1	1	0	0	0	22	5	There was less risk, and a higher reward for me	0	10
1	1	0	0	1	29	5	Wanted to win the highest amount without taking any risk	0	10
1	0	1	0	1	24	6	I decided to play it safe, and keep my money	1	10
1	0	1	0.5	1	33	6	it was in the middle, I figured that was safe	0	10
1	0	1	0.9	0	24	5	To benefit the group while still holding a bit back	0	10
1	0	1	0	0	26	4	Why gamble with the outcome when there's a safe route.	0	10
1	0	0	1	0	34	5	Altruism is an important value for societies to function.	0	9
1	0	0	0	1	51	6	Because I don't care for anyone who supports Romney.	0	9
1	0	0	1	1	54	5	because i was trying to benefit the whole group.	0	9
1	0	0	0	0	42	5	Because I was trying to maximize my total bonus.	0	9
1	0	0	1	1	28	5	Because it would be the best outcome for everyone.	0	9
1	0	0	1	0	55	5	Because the most could get the most. Greater good.	0	9
1	0	0	0	1	23	2	because you can not trust many people these days.	0	9
1	0	0	1	0	21	4	By me choosing 40, the whole group would benefit.	0	9
1	0	0	1	1	55	6	Decided to give the other person the maximum value	0	9
1	0	0	1	0	29	4	Felt that I would like to double their money	1	9
[truncated: 2,219 more rows]
