# Supplementary material for: The Collective Benefits of Feeling Good and Letting Go: Positive Emotion and (dis)Inhibition Interact to Predict Cooperative Behavior
Source: PLoS One. 2015 Jan 27;10(1):e0117426. doi: 10.1371/journal.pone.0117426 (PMC4308081; doi:10.1371/journal.pone.0117426)
Supplement: S2 Dataset — (CSV) [file pone.0117426.s002.csv]

positive_emotion	negative_emotion	inhibition	contribution	female	age	education	word_count	failed_comprehension	writing_time	narrative
0	0	0	40	1	46	2	3	0	30	hurry up time
0	0	0	40	1	28	5	8	1	60	Contributing the largest will get the most money
0	0	0	0	1	34	4	17	0	0	I do not know these people, so why does it matter to me how much they get?
0	1	0	0	2	27	4	11	0	10	I think I will be a bit selfish with this hit.
1	0	0	40	1	24	4	67	0	0	Contributing 0 is the 'right' move if the goal is to maximize personal gains. Contributing 40 is the 'right' move if the goal is to behave in a desirable way, ie in a manner you would want every other person to behave. / / Since this is the internet and it's a matter of cents, I have a much easier time behaving desirably than I would in other situations.
1	1	0	40	2	22	5	39	0	10	I don't know how the other people will choose / I want the possible bonus, but / agh do i trust internet strangers / i don't know, the 50 cents alone is a very good incentive / i'll try to benefit the group
1	1	0	40	1	23	5	20	1	0	I am trusting that the other people in the group are willing to risk 20 cents to gain 40 cents.
1	1	1	0	2	25	5	54	0	60	I'm thinking that if I keep my 40 cents either way I get a bonus of 40 cents. I'm not going to worry about what some other random person is going to do. In this situation I will be selfish and do what I know is a sure ung. Plus I'm not a gambler ;)
0	1	0	0	2	29	5	11	0	10	I'm gonna be greedy today and take all i can get
0	0	0	40				10	1	60	I have to maximize my earnings by contributing the most
1	0	0	40	1	58	5	11	0	10	If everyone gives the max we all win the most money!
1	1	1	20	1	26	5	27	0	30	I am thinking of contributing half because it is a safe bet. I would not lose much, but would not gain as much either, which is OK.
0	0	0	0	1	29	5	11	0	30	I won't see these people or knowledgeably interact with them again.
0	1	0	10	2	47	5	1	1	10	nervous
0	0	0	0	2	41	3	18	0	0	I wonder how much everyone else will contribute. I bet everyone will want the maximum payout for themselves.
1	1	0	0	2	25	5	43	0	30	The last time I participated in a study where multiple people were involved it ended in me sacrificing my larger bonus because I thought others would contribute as well. I'm going to try it the selfish way this time and see what happens!
1	1	0	20	1	24	5	39	0	60	I want to contribute everything because that would be most beneficial if everyone does the same. But I doubt that everyone else will contribute 40 because people are selfish. Therefore, I think I'll contribute 20 and hedge my bets.
0	0	0	10	1	20	4	4	0	10	what should I do
0	1	0	0	1	21	4	45	0	0	answer. Therefore, I will try to increase my income by contributing nothing.
1	0	0	20	1	22	4	15	1	10	Although it is a small amount of money, I definitely want to maximize my profits.
0	0	0	40	1	23	5	7	0	30	I want everyone to each double up.
1	0	0	0	1	34	5	33	0	0	Wondering if I am really playing with real people wondering if I should be fair or go in all for me. I take this like a game the winner gets the most money.
1	1	0	40	1	24	6	50	0	0	Since this is a trivial amount of money it is advantageous to reduce the amount of time spent deciding on it to an amount approximating zero, as an extremely small amount of my own time would be more rewarding. I choose to donate the 40 cents, for the greater good.
0	1	0	40	1	31	4	6	0	10	I'm going to risk it all.
1	0	0	20	1	38	6	62	0	0	Whether I trust the others to do the best for the group, versus the best for themselves personally. Whether I will get duped, give away all of my money but nobody gives any of theirs. Whether it makes sense to just give 20 cents, so that I did contribute something to the group but also ensure that I receive something for myself.
0	1	0	0	1	22	5	19	0	10	I seriously doubt anyone else will actually give it all up, especially for such an inconsequential amount of money.
0	1	0	30	2	22	5	55	0	0	I feel like everyone is going to contribute and I don't want to be greedy so I will contribute too. I will contribute 30 cents instead of 40 just in case I am wrong and no one contributes. This way, if worse comes to worse I will still be able to have some extra money.
1	0	0	40	1	30	5	13	0	30	I would prefer that everyone profited equally. / / I like to see everyone succeed. /
1	0	1	20	1	24	4	18	0	30	I'll put in 20, keep half for my self, and half to make it better for the group.
1	1	1	20	2	25	6	40	0	60	I hope the other people are nice and don't keep all the money to themselves / I wonder if there actually is a deception and they are lying to me / I hope I can make lots of money in this tudy
1	0	0	40	1	21	4	46	0	30	I feel as if I must give 40 cents to the entire group, I would like to think that everyone else realizes the difference is merely 20 cents and the feeling they feel contributing the group as a whole would outweigh the amount of 20 cents.
1	1	0	40	1	22	4	29	0	10	If I pick 0, I am a jerk but I get more money. But really how much is 40 cents? I will just put the most to be nice.
1	1	1	20	1	18	4	21	0	10	I am debating if I want to be greedy and keep money for myself and share it with my potential team.
1	0	0	40	1	41	6	20	0	60	Seems obvious to contribute 40 cents, thought that does assume the others are intelligent and fair, which are big assumptions
0	0	0	30				9	1	60	I dont know how much money I should give.
0	0	1	0	1	28	5	30	0	30	I just want the money that is guarunteed. I do not know the people nor am I gambler at all. I am very cautious especially when it comes to money.
0	0	0	0	1	24	4	10	1	10	I think 0 cents will bring 60 or 100 cents
1	1	0	20	2	18	2	70	0	0	I should be more generous because I hope my group members got the same message from the instructions and thought to donate all of it to our collective cause as well. There will probably be one scumbag in the group that doesn't contribute anything, and I don't want to be that person. Although if I donate all of it I will probably lose out on some so I'll donate half.
1	0	0	40	2	24	6	24	1	0	I would like to earn the most money possible, but I realize this study involves deception and that I will likely receive no bonus.
1	0	0	20	2	28	5	52	1	0	I would like to make the biggest bonus I can. Not sure exactly how to do this. I do want to help the others too. I do not want to give all the money in case the others do not give any either. It is hard to know what the others give.
1	0	0	40	2	23	4	23	0	10	I think i will trust everyone else and try to go for the greater good!!! not that hard of a decision for me.
1	1	0	40	1	22	4	8	0	10	Stakes are low - choose what benefits the group.
1	0	0	40	2	36	5	40	0	60	I will try contributing 40 cents in hopes that the rest of the group will also be generous and do the same. If not and I end up with less money, oh well, it wasn't my money to begin with.
1	0	0	40	1	27	5	37	0	60	I think it'd be better for the group to have more money. I know that I don't know these people, but if they are using MTurk, they probably need the money just as much as I do.
1	0	1	0	2	33	2	21	0	60	well i think i will keep my money.i think they everyone will do it.after all everyone needs and wants more money.
1	0	0	40	2	30	5	27	0	30	It is only logical and fair to contribute the whole 40 cents to benefit the group as a whole. If everyone contributes this amount, we all win.
1	0	0	40	2	30	2	6	0	10	im hoping others will do same
0	0	0	40	2	36	4	2	1	0	All in!
0	0	0	0	1	31	4	15	0	30	I am going to choose 0 cents to try and get the highest pay out
1	0	1	40	2	64	4	40	0	30	How to guess what others would do? Probably the best thing is to assume good intentions by everyone and put everything in. Although there probably will be some people who will keep everything assuming everyone else will put everything in..........
1	0	0	40	1	51	2	17	0	30	I will do what is best for the group. If it cost me then that is ok.
1	0	0	40	2	29	2	8	1	10	Hoping that others are smart in their decision.
1	1	1	20	1	27	5	35	0	60	If I give 40 cents I could be screwing myself if the others don't give 40 cents. Giving nothing is greedy for me but bad for everyone else. 20 cents is probably the safest option.
0	0	0	40				14	0	60	I think if I put it more I will get more out I guess.
0	0	0	40	2	31	5	17	0	10	I will contribute 40 cents because I believe others will see the benifit of doing this, too.
1	0	0	20	1	27	5	10	1	30	I think I will be nice and contribute 20 cents.
1	0	0	40	2	21	3	11	0	0	lets be fair, better to give than to take a chance
1	0	0	40	2	60	5	10	1	10	its easier just to give 40, hoping others will also
1	1	0	30	1	35	6	12	0	10	I think I will play fair - what do I have to lose? :)
0	1	0	30	2	28	4	28	0	0	I don't want to be greedy but I also wonder about what my group members may contribute. I'd rather contribute something even if other members don't contribute themselves.
1	0	0	20	2	20	4	16	0	30	it's funny to see who helps out every one. what will others give to help you.
1	0	0	40	1	27	3	44	0	30	I believe that people are intrinsically good and I believe in fairness. I always try to treat other people like I want to be treated so that is why I am putting all 40 cents in. I hope that everyone will do the same.
1	1	0	0	1	21	4	39	0	60	I want to benefit the group as a hole but I'm worried that they might try to increase their profits without contributing. It's a prisoner's dilemma, and as such, I will make the choice tat benefits me the most.
1	0	0	40	2	42	5	30	0	30	I really just want to contribute all of my 40 cents. To me it is better to share with others in the group than to gain all for myself. I
0	1	0	0	1	34	5	24	0	0	I feel that people on mturk are greedy and are unlikely to contribute because like me they think the other members won't contribute anything.
0	0	0	40	1	52	5	5	0	60	what will the others do
1	1	0	40	2	56	5	47	1	30	Is it better for everyone to do well by contributing the full amount to the pot or should I be selfish. It is very hard to make this decision based on nothing. As we are all doing very little I think we should receive the same compensation.
1	1	0	40	2	28	6	63	0	60	I'm stressed about the clock. I'm a generous person and I want to do the right thing, plus 40 cents just isn't that much money, so I have already decided that I will contribute the whole 40 cents. I feel stressed, though, by what everyone else will contribute. What does this say about human nature? Does this mean I am generous or mercenary?
0	1	0	0	1	21	4	36	0	10	I already knew that I would be selfish and take the larger personal amount. I figure that others will also do the same and don't want to end up on the short end of the stick.
0	0	0	20	2	23	5	17	0	10	I want to give some to the team but I also want to have money for myself.
0	0	0	0	1	23	2	10	0	60	What the other people will contribute vs what I contribute.
0	0	0	40				13	0	60	I'm thinking.. it's not real money and it's only a matter of cents.
1	1	0	0	2	25	5	47	0	30	i really would like the most money out of the deal, but then everyone else in the group may be angry that i didnt earn the group alot of money, but i am sure everyone will think for themselves. i have a family to take care of....
1	0	0	40	2	39	4	18	1	60	Its only if everyone else contributes equally. I have to have faith in others. Very hard to do.
1	1	0	40	1	19	2	69	0	60	It is good to be loving. / It is good not to be selfish. / This is a very small amount of money. / I don't know these people. / I imagine that it is likely that the others will contribute the whole thing. / It is also likely that I am wrong and they will contribute nothing. / Either way, I get at least 20 cents. / I'll be nice and hope for 2nd best.
1	1	0	40	2	23	5	101	0	60	My first instinct is to give all of my money to the group, to earn the highest pay-off for everyone. But then I think about how greedy most people are, and how likely it is that someone in my group will decide not to contribute anything in the hopes that everyone contributes the whole 40 cents so they can get the highest pay-off. It's a difficult decision, because I don't want to end up with less…
1	1	0	40	1	29	3	35	0	30	i am willing to give the whole 40 to benifit the group but I belive that there are probly more selfish people than not . they will contribute nothing in hopes of getting the full bonus
1	0	0	40	1	33	2	22	0	0	I am contributing all to benefit the group as a whole the most and I trust that others would do the same.
1	1	0	40	2	20	4	35	0	30	I don't want to lose any money, and I would of course like to get more, but if I put in all of my money and no one else does, then I'm out of luck...
1	1	1	0	1	20	4	37	0	30	I need more money! The others most likely will keep their money. I doubt I can trust them. I don't even know these people, so how do I know they would do what's best for the group?
1	0	0	40	1	27	5	56	0	60	I'm a trusting sort when it comes to this. I'm curious as to how others will be. I think that mTurk seems to be a friendly community with a common goal, so I believe that there is a good chance that others will contribute the maximum amount. This reminds me a bit of the prisoner's dilemma.
1	1	0	40	1	26	4	18	1	10	well it's only 40 cents, so what the hell I'll go all in just to see what happens.
1	0	0	40	1	44	6	43	0	60	I feel like it is right to act in the best interest of the group. If everyone shares my opinion, then we will maximize our payouts. If I contribute nothing, I don't help the group, even if I do the best for me.
1	0	1	40	1	27	5	71	0	60	I think I will give away all 40 cents even though I realize most people are probably going to keep all the money for themselves. It is best for everyone who completes this study to give up all of their money as a whole. Even if I don't get any bonus money, I feel like there are lots of people who could use it, so I'm happy to give it up.
1	1	0	10	2	24	5	45	0	60	If everyone contributes nothing, then no one gets any benefit, so it is in my and the other members' best interest to at least contribute something. But if I put in everything and no one else does, then I will lose money in the deal.
0	0	0	0	1	38	3	4	0	10	what should i do
0	0	0	40	1	64	2	10	1	30	Iwill get 100for40 or I will get 60 for 40
0	1	0	0	1	25	5	12	0	30	I'm gonna hedge the risk because in my experience people don't contribute.
1	1	0	40	1	46	4	13	0	30	Will probably go for the greater good, seems selfish not to do so.
1	0	0	10				1	1	0	ok
0	0	0	0	1	21	4	2	0	0	More money
1	0	1	0	2	24	2	40	0	10	I don't really want to give away any money, but I guess if the other guys don't give any away either then I wont get any extra money. I don't trust them though, so I'd rather just keep my money.
0	0	0	30	2	20	4	4	1	10	I have no clue
1	0	0	20	2	48	6	1	1	60	interesting
1	0	0	40	1	25	5	25	0	60	I think benefiting the group would be best. I think I can trust others to do the same so we all gain from the experiment.
1	0	1	20	1	20	2	62	0	30	I'm not sure if I trust the other people to do what is right and donate a full 40 cents, which leans me towards possibly donating a portion, but not the entire thing. I think I'm going to donate somewhere between 20-30 cents in order to make sure I save a little, but also give us all a chance at more.
1	1	0	40	1	22	5	26	0	0	I like being able to help the group and I don't want to be selfish, but I don't know if others will feel the same way.
0	1	0	40	2	29	6	22	0	30	I'm trying to figure out if I should be selfish or not. I also am trying to decide if it actually matters.
1	1	0	40	2	23	2	39	0	0	I want to have a higher payout but I also want the others to benefit as well. I think that since this money isn't mine yet, and I'm not really personally losing anything I will put in all .40.
1	0	0	40	1	25	6	23	0	10	Hopefully everyone else appreciates that by collectively agreeing on 40 cents, we ALL win at a better rate than individually selecting 0 cents.
0	0	0	0	1	20	4	35	0	30	I am going to contribute nothing. I have participated in similar studies and my partners have usually not given what I think is a reasonable amount, so I am trying to help myself this time.
1	0	0	40	2	58	4	28	0	60	Why not contribute all of the my money - it is the best for me and the whole group. I hope all the other member have the same idea.
0	1	1	40	1	27	4	30	0	30	I'm wondering if the others will think that I will hold back. I'm also wondering if the others will be selfish and I will end up getting screwed. Difficult decision.
1	0	0	40	1	54	5	9	0	0	everyone should contribute 40 cents so we all win.
1	0	0	40	2	32	5	3	0	10	I like money!
1	1	1	40	2	23	5	45	0	10	Will everyone be on the same page and want to contribute the same 40 cents that way everyones money can double. Or will someone be selfish and keep the 40 cents so they can personally benefit the most. Which person is it better to be?
1	1	0	40	2	19	4	31	1	10	I want to contribute all the money so that it can be doubled and shared. I do not mind the possibility of losing money. I hope other people feel the same.
1	0	0	40	1	29	5	38	0	0	This is game theory prisoner's dilemma, but I have no interaction with the others. I am the type of guy who hopes for the best in people. I will contribute 40 cents to double it to the group.
0	1	1	40	1	23	4	12	0	0	I would feel guilty if I interfered with the other member's payoff.
1	0	0	40	1	28	4	9	1	60	I think I will be generous and donate everything.
1	1	1	40	1	20	4	128	0	10	The 40 cents I'm receiving is a free addition to the money I'm guaranteed by doing this task. I stand a chance to get more if I hold back--but if everyone were to think that, then there would be no increase for anybody. There is a chance that no one will contribute except me--then I go from 40 cents to 33-ish cents. Not much of a loss. If everyone contributes, then everyone gets the highest payou…
0	1	0	20	2	32	4	10	0	0	I am wondering whether I should be selfish or not.
1	1	1	10	2	33	5	25	0	30	I could be nice and try to let everyone get a little more. I could be rude and keep it all. Maybe just contribute some.
0	0	0	40	1	23	4	7	1	0	I want everyone to have maximum payout
0	1	1	40	2	24	5	19	0	10	everyone should get the most possible, and people will be mad if I keep my money but they don't
1	0	1	40	2	31	5	21	0	30	man i wish i didn't have to wait i'm totally gonna do what's best for the group and all of us.
0	0	0	0				7	0	60	I want to receive the most money.
1	1	1	0	2	19	4	63	0	60	Okay, so I really don't think anyone's going to consider giving much of their money. I might give a few cents just to help, in case someone else is generous... Actually, you know what, nah, I'd rather just keep it all because it's not like anyone's gonna contribute anything anyway. It's a bit unfortunate, really, but that's how it is. I'll contribute nothing.
1	0	0	0	1	25	5	5	0	60	this study in very interesting
1	0	0	0	1	34	4	8	0	0	I am interested in making money for myself.
0	0	0	40	2	26	4	21	1	10	I wonder if the others will put in as much as me. If they don't I will not earn much back.
0	0	0	40	1	27	4	14	1	10	I will contribute 40 cents in the expectation that others will do the same.
0	1	0	40	2	32	5	23	1	30	This is irritating. I hate the use of the term rejected to manipulate people. WHo is being tested, the testers or the testees ?
1	1	0	40	1	50	6	41	0	60	This is confusing, so it would be nice if I could still see the rules. It seems the only risk is associated with how the others act. I didn't expect a bonus, so I could just as well contribute 40 cents.
0	1	0	40	1	19	4	15	0	10	Should I do it? I will screw over others but they might screw me over.
0	1	0	40	1	28	5	26	0	30	I want to be a team player and contribute the entire 40 cents. Selfish people always bother me, and I don't want to be like them.
0	0	0	40	2	51	4	27	0	60	I want to be fair to everyone. Will they be fair back. I don't need 60 seconds to think this through. I would pick the 40 cents.
1	1	1	30	1	56	5	52	0	0	the all i n play is somewhat likely but not guaranteed / There is one in every group who will try to maximize due to distrust / I'm one of those / trust is earned / without any information it would be wise to be cautios, but that gurantees a less than best return / oh well
1	0	1	0	2	37	6	29	0	0	I may as well take a chance to earn $1.00 by keeping all my money. Hopefully, all of the other 3 people decided to contribute all of their money.
0	0	0	40	1	18	2	9	0	10	I want to help the group as a whole.
0	1	0	40	2	26	5	28	1	60	I want to make a contribution where everyone earn the same amount, because I want to be fair and I don't want to feel guilty in the end.
1	0	0	40	1	22	4	18	0	10	Even if I get a few cents more I'd feel better knowing I earned others a few cents.
1	0	0	40	1	24	1	10	0	0	Hoping these guys aren't asocial and are also team players.
1	0	0	40	2	26	4	30	0	30	If I contirbute everything, the group as a whole will benefit the most. I'd prefer to do that than hang on to it in the hopes of maximizing my payout.
0	0	0	0	1	26	5	12	0	10	I am wondering if my strategy will match that of my counterparts.
0	1	0	30	1	19	4	25	0	60	putting all my money in is fairly risky, but not all too risky. / If i knew the others i'd be more willing to donate more
1	0	1	0	1	42	5	24	0	30	I am going to keep the money. I dont know or care about the others. I am going fo the max I can get.
1	0	0	40	1	25	6	39	0	30	I am hoping that everyone is in this Mturk thing together, that is, everyone is working together to increase their own payoff. Therefore, I will put the highest amount and hope the rest of the people do the same.
1	1	0	0	1	23	5	62	0	0	I am kind of perplexed. I am generally a good person and would love to do something that benefits everyone. However it is only a 40 cent difference, but then now that I think of it, that is kind of a lot. However, what if the other two members don't contribute anything and I only get 20 cents. People are inherently selfish.
1	0	0	0	1	26	2	5	0	0	do whats best for me
1	0	0	40	2	31	5	13	0	10	I want to benefit but I want the group to benefit as well...
0	1	0	30	2	27	5	10	0	0	Just thinking about what makes the most sense to risk
1	0	0	40	2	28	4	2	1	10	Easy decision!
0	0	0	0	1	19	4	11	1	30	I'd rather make as much money as possible off this study.
1	0	0	30	2	34	5	36	1	30	I'm just hoping everyone else realizes that if they give as much as possible, the return will be double if everyone does it. Since some of them may not be that bright, I'm only contributing 30
0	0	0	20	1	28	5	20	0	30	i want money and i am not all that concerned if others get as much as I do or not.
0	0	0	40	2	57	4	14	0	0	I think of the team more than myself so I'm going with the group.
1	0	0	0	1	21	4	14	0	10	I feel that statistically I'm more likely to benefit by not donating at all.
1	0	0	0	2	26	5	7	0	10	I want to get the highest reward.
1	0	0	40	1	37	6	48	0	30	I'm deciding how much to give and how much the others will contribute, to maximize how much I get in return and for the group as a whole. / / I've decided to contribute all of it in hopes the others will also donate most, if not all, of theres.
1	1	0	20	2	50	3	27	0	60	I would like everyone to make an even amount of money, but I am afraid that the other people playing with me will think only of themselves.
0	1	0	20	1	31	4	22	0	30	I wonder what others will contribute. I think they will all likely be greedy, but maybe not. I think I'll go halfway.
0	0	0	20	2	32	5	1	1	10	None
0	0	1	0	1	28	2	8	1	60	i want to keep all of the money
1	0	0	0	2	22	5	27	0	30	I could really use the extra money. It might be better for everyone to go with the group, but there's always a chance that they might not.
0	0	0	30	1	24	6	12	0	30	If this was with people I knew I would contribute all 40.
0	0	0	40	1	71	1	4	1	60	no choice as yet.
1	0	0	20	1	47	5	25	0	30	I will split the middle. I will contribute 20 cents. That way I will definitely have some bonus, and I feel like I'm contributing something.
1	0	0	40	1	26	4	40	1	0	I am choosing to contribute 40 cents, as this provides the most potential for everyone including myself to benefit. If I don't get the full bonus, so be it, but at least I'm giving myself and the group a chance.
0	0	0	20	1	30	5	2	0	10	very exited
1	1	0	30	2	29	5	41	0	0	I do not want to be greedy but cannot assume that others will contribute the whole 40 cents to benefit me either. I will do 30 cents as a compromise and believe that hopefully the others are contributing generously as well.
0	0	0	40	1	48	2	21	1	30	What if the other people don't want to put their money in. What if we all put all our money in.
1	0	0	40	2	34	4	28	0	60	I think contributing the most would benefit us all the most. If we all contribute, we all benefit equally, which is the fairest way to go about things.
0	0	0	10	2	20	4	11	0	0	What will the others choose? Will i recieve a high bpnus?
0	1	1	20	1	31	5	40	0	0	I am considering keeping everything, nothing, and 20 cents. Overall I think I will just meet it halfway and contribute 20 cents. I do not want to be completely greedy, neither completely altruistic in case everyone else is just greedy.
0	0	1	20	1	49	6	23	0	0	I just choose to keep half the money and contribute half to the group pool. I think that is the most rational decision
1	1	0	40	1	30	5	12	0	10	I want to maximize my benefit but fear being screwed by others.
1	0	0	20	1	23	4	10	1	10	I'm not sure how much I should consider to contribute.
0	0	0	0				2	1	60	how much????
0	0	0	0	1	31	5	47	0	60	I probably will not contribute anything because the amount is so small. If this were a real life scenario with higher amounts of money then I would consider donating the full amount, but such a small amount is only meaningful to those who see differently than I.
1	1	0	0	1	29	5	56	0	60	given the circumstances, either. So, I will be taking my 40 cents, thank you.
0	0	0	0	1	19	4	12	0	10	I just want to get the most money possible out of this.
0	1	0	20	1	32	4	7	1	60	I'll risk half and see what happens.
0	1	0	0	2	32	5	12	0	30	selfish or not? need every bit i can earn for our family
1	0	1	0	2	48	4	32	0	60	I would like to get the most money that I can. If I keep my money and the other people give some but not all their money I will still do well.
1	0	1	20	1	19	2	11	1	60	This is a long wait. I'm not sure what to choose.
1	0	0	40	2	34	4	36	1	60	I am wondering if this survey really involves interacting with real people. Also, I wonder if I will really get any bonus money, because it seems I should have in the past, but never receive it.
0	0	0	40	2	50	4	29	0	10	just trying to think what the others are going to do. Then decided that I didn't have the money before I started, so I decided to contribute it all.
1	1	0	40	2	44	6	10	1	30	I hate to be selfish if we can all benefit
1	0	0	40	2	35	6	16	0	30	i would like everyone to get a fair share for doing the same amout of work
1	1	0	40	2	25	5	43	0	60	Honestly, the amount of money at stake here isn't enough to make me seriously contemplate the benefit of acting selfishly-- it seems like a demonstration of cooperative spirit is as good a motivation as financial gain, with a potential gain of this size?
1	0	0	40	2	31	6	29	0	60	I want to be fair, but I also don't want to get shafted by the other players. I think I will have to go with my better nature, though.
0	1	0	20	1	22	2	8	1	0	I don't want to make a big risk
1	0	0	0	1	28	5	32	0	10	of doing this I will contribute 0.
1	0	0	0	1	30	5	25	0	60	I want to make the most money for my self, i think I will contribute 0, the other participants have no incentive either to contribute
1	1	0	40	2	34	4	63	0	60	I could contribute a small amount and hope the others would contribute all of their 40 cents, then I would get the most money. Or I could contribute it all to be fair, so everyone could possibly get a decent payout. THere's a risk that everyone else might not contribute much but I still like to play fair, or at least try to.
0	1	0	20	1	26	2	11	0	0	I wonder if anyone would actually risk all of their money.
1	1	0	40	2	24	5	45	0	60	What will the other people decide to give? I'm a very giving person...I believe that there's pie for everybody but then again thinking like this hasn't always paid off. Hell, if they are on mech turk they need $ too--im in it for the group.
1	0	0	40	1	29	4	21	0	10	It would be best to contribute the whole 40 cents but I can't be sure how the other players are thinking.
1	0	0	40	1	20	4	66	0	0	If I donate all of my money to the project, I am guaranteed at least 1/4 of the 80 cents, so I do not leave without having gained anything. This way I receive $.20, guaranteed, as well as any of the money that anyone else contributes, which I do not find unlikely. In this way I can receive up to double what my original bonus was.
0	0	0	40				1	0	60	none
1	0	0	40	2	41	2	16	1	0	It seems like a win-win situation. Why wouldn't everyone go ahead and give 40 cents?
1	0	0	20	1	29	4	47	0	30	Oddly, the clock counting up is foremost. As for what I consider about the contribution, I tend to think that I'd rather contribute somewhere in the middle. Perhaps it won't do the best for me, but it gives me a good feeling to assist others in general.
1	0	0	40	2	30	5	12	0	10	I want to help others so they can get something as well.
1	0	0	40	2	32	4	15	1	60	I want to contribute a good amount of money so I will contribute 40 cents.
1	0	0	40	1	51	4	8	0	60	I want everyone to share in this one!
1	1	0	0	2	23	5	33	0	10	I don't care about the other people in the group and I think I can only count on them being selfish. I would rather only count on myself and be guaranteed 40 cents.
0	0	1	0	1	20	4	10	1	10	dont know if anyone else going to contribute will keep
1	0	0	40	2	22	2	40	0	0	I want everybody to be equal. Even though I do not know these people, I would like to be fair to them. I am already getting paid for the work I have done, so any bonus is just a bonus.
1	0	0	40	2	32	5	25	0	0	I want the group to get the max bonus, so I'm going to contribute 40 and hope the others feel similarly inspired to do so.
1	0	1	0	1	36	5	43	0	60	I do not like to gamble with money. If I keep my 40 cents, I can be assured that I will have this money at the end. If I contribute it to the group, I am at the groups mercy regarding my bonus.
1	0	0	40	1	44	4	15	0	0	I am contributing all my 40 cents, because I want to benefit the whole group.
1	0	1	40	2	49	1	32	1	30	Whether I should contribute my whole amount, or split it and contribute 20 cents. Not, sure yet, maybe make a different choice. / Ok, after careful thinking. I know what I will choose.
0	1	0	0	2	49	4	5	0	30	oh my nervous... I'm selfish
1	0	0	20	2	31	2	14	0	0	I am trying to figure out the best outcome for me and the group
0	0	0	30				15	0	60	It is only a small amount of money, but I still want some of it.
1	0	0	0	1	27	4	12	0	10	anything.
1	0	0	0	1	58	6	27	0	0	instructions are weighted to emphasise the personal outcome - best for me is 0 contribution so that's what I think the others will do and so will 1
1	0	0	40	2	19	4	25	0	30	I'm going to put all 40 in because it's best for everyone and hope that at least 2 of the others feel the same way.
0	0	0	0				19	0	30	What if there are no other participants? It could be a lie, like the previous surveys in the past....
1	1	1	0	1	31	4	19	0	60	I can't wait to move out on Friday... / / I'm thinking I'll play this one greedy. / / Yup, greedy it is.
0	0	0	40	1	18	2	12	0	0	Im wondering if my teamates will be willing to contribute any money.
1	1	0	0	2	30	4	40	0	0	It comes down to this: contributing anything is a risk. Yes, if EVERYONE plays nice it pays to have risked the most, but the chances are good SOMEONE won't put it all in the pot. It's not worth the risk.
0	0	0	20	1	36	6	7	0	0	contributes half of my cents seems reasonable
1	1	0	0	1	35	2	14	0	60	I think I will try the greedy approach. The more the better for me!
1	1	0	40	2	29	4	34	1	30	It isn't real money anyway, but I might as well contribute it all given that we could all double our money. I'm really terrible at math and unsure if it's the right decision though.
1	0	1	30	1	21	4	34	0	30	I could contribute nothing and hope to come out with a lot. However that isn't really fair to everyone else. However at the same time I need to protect myself incase others do this.
1	0	0	0	2	35	4	15	0	60	I am considering which way I should invest..To benefit me personally, or as a group.
1	0	1	40	1	22	4	53	0	0	Personally, 40 cents isn't really worth it to keep to myself. I find it more beneficial to benefit everyone else than myself in hopes that they will act the same. I'm not too sure about the outcome, but I'm going to contribute all of my money for the highest return to the group.
0	0	0	40	1	22	4	10	0	10	Im thinking im going to contribute all my 40 cents
1	1	0	40	1	23	5	92	0	30	Many people will surely take all their 40 cents and contribute nothing I'm sure, expecting others to contribute and earn them a higher amount of money. On the other hand, I've been surprised before and I think it quite possible that many others will actually contribute 100%, expecting everyone participating to do the same. I would feel selfish contributing nothing, but at the same time, it is tem…
0	0	0	20	1	20	4	2	1	10	internet anonymity
0	1	0	40	2	26	5	5	1	0	i have nothing to lose
0	1	0	20	1	29	5	25	0	10	I'm afraid no one else will contribue, but I also don't want to be the one that doesn't so, I'll contribute half of the amount
1	0	0	40	1	23	5	17	0	0	I just hope that everyone chooses to give 40 cents, otherwise nobody will end up with extra.
1	0	0	40				8	1	60	I wish i had read the instructions better.
1	0	1	0	2	27	5	40	0	10	I want to profit as much as possible. I have no idea who I'm working with and they have no reason to trust me, or I them. So I might as well keep what I have. They probably will too.
0	0	0	40	1	18	2	37	0	30	I am already making 50 cents, and that is how much I expected to make, so I will just wager the other 40 (i'll getting 20 back anyways) on the fact that everyone else had this idea
1	0	0	40	1	28	3	37	1	0	I will hand out 40 cents, because i figure If i can trust my associates, we all put 0.40 cents in we can double it to 0.80 if we all work together and distribute the money evenly.
1	0	0	0	2	35	5	10	0	10	I don't trust the others to put in any money
1	0	0	0	1	50	2	2	0	10	no kidding
1	0	1	10	2	51	4	53	0	30	My thoughts are that it would be wisest for me financially to keep my entire 40 cents, especially since I am dependent upon others to contribute their money as well. However I would morally want to contribute to the group as a whole. It is basically a moral vs. financial decision for me.
1	0	0	40	1	45	5	23	1	30	the best way to earn the most is to contribute the most, however, there's no way to know what the others will do.
1	0	0	40	1	21	4	32	0	30	I would like to double my money and help everyone out so I would like to contribute 40 cents, but realistically I do not know if people have the same mind set.
0	0	1	0	2	30	6	13	0	10	I think that I will try to keep my money the first round.
1	0	0	40	1	31	6	39	0	0	I want to help everyone else, but i want to make the most for myself. I don't know these people and do not trust them to make the right decision. It's ok, I will have faith and give everything.
